# Supplementary material for: The Andean Ibis (Theristicus branickii) in South America: potential distribution, presence in protected areas and anthropic threats
Source: PeerJ. 2023 Dec 11;11:e16533. doi: 10.7717/peerj.16533 (PMC10720468; doi:10.7717/peerj.16533)
Supplement: Supplemental Information 2 [file peerj-11-16533-s002.csv]

Species	POINT_X	POINT_Y
Theristicus_melanopis_b	1476450.235	7806063.301
Theristicus_melanopis_b	1137740.891	7980398.595
Theristicus_melanopis_b	1138496.886	7984765.832
Theristicus_melanopis_b	1337551.767	7981450.217
Theristicus_melanopis_b	1337551.767	7981450.217
Theristicus_melanopis_b	1337551.767	7981450.217
Theristicus_melanopis_b	1188845.071	8016413.337
Theristicus_melanopis_b	1188845.071	8016413.337
Theristicus_melanopis_b	1543196.547	8030375.388
Theristicus_melanopis_b	1543404.588	8030457.793
Theristicus_melanopis_b	1149681.642	8052615.755
Theristicus_melanopis_b	1194897.405	8054389.014
Theristicus_melanopis_b	1421589.475	8071036.498
Theristicus_melanopis_b	1424025.061	8101500.298
Theristicus_melanopis_b	1147635.64	8140973.9
Theristicus_melanopis_b	1147635.64	8140973.9
Theristicus_melanopis_b	1264886.325	8147285.643
Theristicus_melanopis_b	1264886.325	8147285.643
Theristicus_melanopis_b	1156379.994	8168524.282
Theristicus_melanopis_b	1209948.968	8175701.066
Theristicus_melanopis_b	1209948.968	8175701.066
Theristicus_melanopis_b	1250954.859	8181612.562
Theristicus_melanopis_b	1250954.859	8181612.562
Theristicus_melanopis_b	1246389.188	8182386.077
Theristicus_melanopis_b	1250742.684	8183290.814
Theristicus_melanopis_b	1250742.684	8183290.814
Theristicus_melanopis_b	1250742.684	8183290.814
Theristicus_melanopis_b	1113297.437	8188198.207
Theristicus_melanopis_b	1112774.32	8188836.991
Theristicus_melanopis_b	1155610.405	8189201.268
Theristicus_melanopis_b	1246647.706	8190913.077
Theristicus_melanopis_b	1187456.164	8194291.121
Theristicus_melanopis_b	1187456.164	8194291.121
Theristicus_melanopis_b	1187456.164	8194291.121
Theristicus_melanopis_b	1084744.107	8204575.544
Theristicus_melanopis_b	909121.9367	8216849.971
Theristicus_melanopis_b	1023374.764	8214562.513
Theristicus_melanopis_b	1178403.855	8210774.771
Theristicus_melanopis_b	1178403.855	8210774.771
Theristicus_melanopis_b	1178403.855	8210774.771
Theristicus_melanopis_b	1178403.855	8210774.771
Theristicus_melanopis_b	1177977.247	8220375.357
Theristicus_melanopis_b	1177977.247	8220375.357
Theristicus_melanopis_b	1060783.862	8226595.141
Theristicus_melanopis_b	1059384.433	8227640.472
Theristicus_melanopis_b	1044561.2	8231895.992
Theristicus_melanopis_b	1064091.062	8234645.965
Theristicus_melanopis_b	1064142.383	8234782.67
Theristicus_melanopis_b	1064142.383	8234782.67
Theristicus_melanopis_b	1180007.25	8232072.278
Theristicus_melanopis_b	1180007.25	8232072.278
Theristicus_melanopis_b	1048208.823	8236696.452
Theristicus_melanopis_b	1048208.823	8236696.452
Theristicus_melanopis_b	1061277.061	8236486.536
Theristicus_melanopis_b	974259.9929	8240426.993
Theristicus_melanopis_b	1142518.252	8237317.556
Theristicus_melanopis_b	1142518.252	8237317.556
Theristicus_melanopis_b	1029635.58	8240356.21
Theristicus_melanopis_b	1039775.365	8241052.939
Theristicus_melanopis_b	1030259.049	8242537.976
Theristicus_melanopis_b	1030259.049	8242537.976
Theristicus_melanopis_b	1030259.049	8242537.976
Theristicus_melanopis_b	1034297.123	8242682.533
Theristicus_melanopis_b	1034297.123	8242682.533
Theristicus_melanopis_b	1060387.026	8242114.389
Theristicus_melanopis_b	1060387.026	8242114.389
Theristicus_melanopis_b	1034250.446	8243180.47
Theristicus_melanopis_b	1037650.053	8243846.613
Theristicus_melanopis_b	1037877.81	8243966.092
Theristicus_melanopis_b	876531.3796	8247274.874
Theristicus_melanopis_b	1039351.419	8244671.683
Theristicus_melanopis_b	1039351.419	8244671.683
Theristicus_melanopis_b	1039351.419	8244671.683
Theristicus_melanopis_b	1039351.419	8244671.683
Theristicus_melanopis_b	1025446.126	8246546.36
Theristicus_melanopis_b	1025446.126	8246546.36
Theristicus_melanopis_b	1040249.159	8246474.099
Theristicus_melanopis_b	1054546.051	8246715.389
Theristicus_melanopis_b	1070295.281	8248587.687
Theristicus_melanopis_b	1070295.281	8248587.687
Theristicus_melanopis_b	1079597.024	8248350.347
Theristicus_melanopis_b	1079597.024	8248350.347
Theristicus_melanopis_b	1022114.014	8251860.649
Theristicus_melanopis_b	1135820.313	8249926.348
Theristicus_melanopis_b	1034387.842	8253134.532
Theristicus_melanopis_b	1034387.842	8253134.532
Theristicus_melanopis_b	1030236.484	8253505.889
Theristicus_melanopis_b	1017035.2	8253940.187
Theristicus_melanopis_b	1017035.2	8253940.187
Theristicus_melanopis_b	1061065.857	8254101.709
Theristicus_melanopis_b	895376.8936	8257912.653
Theristicus_melanopis_b	1019267.04	8255891.996
Theristicus_melanopis_b	1019267.04	8255891.996
Theristicus_melanopis_b	1019267.04	8255891.996
Theristicus_melanopis_b	1019766.434	8256439.001
Theristicus_melanopis_b	1019766.434	8256439.001
Theristicus_melanopis_b	1030496.078	8256424.082
Theristicus_melanopis_b	1033361.579	8256894.26
Theristicus_melanopis_b	951504.3491	8259265.383
Theristicus_melanopis_b	1028687.278	8260185.41
Theristicus_melanopis_b	1028428.82	8260939.443
Theristicus_melanopis_b	1042373.927	8260767.157
Theristicus_melanopis_b	1052573.525	8261205.735
Theristicus_melanopis_b	1067441.899	8261436.495
Theristicus_melanopis_b	1027731.321	8263749.96
Theristicus_melanopis_b	1027192.525	8266112.778
Theristicus_melanopis_b	1027192.525	8266112.778
Theristicus_melanopis_b	1111457.259	8266393.962
Theristicus_melanopis_b	1042962.52	8268670.298
Theristicus_melanopis_b	1005702.349	8269591.204
Theristicus_melanopis_b	1005702.349	8269591.204
Theristicus_melanopis_b	1005702.349	8269591.204
Theristicus_melanopis_b	1041361.138	8272718.779
Theristicus_melanopis_b	1010954.812	8273888.028
Theristicus_melanopis_b	1011400.236	8275833.094
Theristicus_melanopis_b	1023938.525	8278377.62
Theristicus_melanopis_b	1023446.196	8278830.851
Theristicus_melanopis_b	1021302.383	8282366.97
Theristicus_melanopis_b	715655.708	8289510.662
Theristicus_melanopis_b	1133838.898	8282086.611
Theristicus_melanopis_b	1093575.208	8284013.073
Theristicus_melanopis_b	1093575.208	8284013.073
Theristicus_melanopis_b	1135421.231	8282902.155
Theristicus_melanopis_b	1135421.231	8282902.155
Theristicus_melanopis_b	1135421.231	8282902.155
Theristicus_melanopis_b	1135421.231	8282902.155
Theristicus_melanopis_b	1135421.231	8282902.155
Theristicus_melanopis_b	1135421.231	8282902.155
Theristicus_melanopis_b	1135421.231	8282902.155
Theristicus_melanopis_b	1022011.135	8285913.919
Theristicus_melanopis_b	1022011.135	8285913.919
Theristicus_melanopis_b	1022011.135	8285913.919
Theristicus_melanopis_b	1022011.135	8285913.919
Theristicus_melanopis_b	1014818.284	8289896.133
Theristicus_melanopis_b	1014818.284	8289896.133
Theristicus_melanopis_b	1089646.791	8291815.009
Theristicus_melanopis_b	997707.6656	8296017.101
Theristicus_melanopis_b	997707.6656	8296017.101
Theristicus_melanopis_b	1090698.229	8294314.327
Theristicus_melanopis_b	1016074.548	8299826.174
Theristicus_melanopis_b	1016074.548	8299826.174
Theristicus_melanopis_b	990308.6112	8302757.204
Theristicus_melanopis_b	1000363.117	8302576.754
Theristicus_melanopis_b	1014248.523	8302963.255
Theristicus_melanopis_b	1048221.261	8305047.805
Theristicus_melanopis_b	1069662.655	8308812.338
Theristicus_melanopis_b	1069662.655	8308812.338
Theristicus_melanopis_b	999013.3269	8330017.293
Theristicus_melanopis_b	1003005.353	8330213.456
Theristicus_melanopis_b	1003005.353	8330213.456
Theristicus_melanopis_b	1003005.353	8330213.456
Theristicus_melanopis_b	1003005.353	8330213.456
Theristicus_melanopis_b	1003005.353	8330213.456
Theristicus_melanopis_b	1003005.353	8330213.456
Theristicus_melanopis_b	1018548.453	8330176.848
Theristicus_melanopis_b	998080.9776	8331616.019
Theristicus_melanopis_b	998371.079	8331626.864
Theristicus_melanopis_b	998256.1004	8331769.47
Theristicus_melanopis_b	1000634.179	8334183.389
Theristicus_melanopis_b	975671.9664	8334737.193
Theristicus_melanopis_b	861065.6497	8337975.527
Theristicus_melanopis_b	861065.6497	8337975.527
Theristicus_melanopis_b	975866.7244	8336890.889
Theristicus_melanopis_b	975104.1095	8336919.5
Theristicus_melanopis_b	864762.1579	8341598.45
Theristicus_melanopis_b	1053503.056	8339845.819
Theristicus_melanopis_b	1016282.671	8342262.182
Theristicus_melanopis_b	1016282.671	8342262.182
Theristicus_melanopis_b	905304.0498	8347871.473
Theristicus_melanopis_b	975257.7602	8347832.398
Theristicus_melanopis_b	976562.5052	8349683.887
Theristicus_melanopis_b	873831.149	8352103.249
Theristicus_melanopis_b	873831.149	8352103.249
Theristicus_melanopis_b	901937.8874	8351652.691
Theristicus_melanopis_b	874616.1409	8352622.562
Theristicus_melanopis_b	897351.5991	8353153.531
Theristicus_melanopis_b	899904.5591	8353524.902
Theristicus_melanopis_b	897512.5592	8357064.043
Theristicus_melanopis_b	891427.0097	8357311.889
Theristicus_melanopis_b	881941.8712	8357932.421
Theristicus_melanopis_b	884264.2516	8359662.249
Theristicus_melanopis_b	884264.2516	8359662.249
Theristicus_melanopis_b	961763.4833	8358439.983
Theristicus_melanopis_b	961763.4833	8358439.983
Theristicus_melanopis_b	1076649.914	8356297.974
Theristicus_melanopis_b	960845.8126	8361788.959
Theristicus_melanopis_b	882577.0273	8365342.977
Theristicus_melanopis_b	989000.0159	8366708.036
Theristicus_melanopis_b	985230.5371	8367046
Theristicus_melanopis_b	958006.0993	8369205.906
Theristicus_melanopis_b	818722.4677	8373238.739
Theristicus_melanopis_b	958308.5536	8371377.991
Theristicus_melanopis_b	958308.5536	8371377.991
Theristicus_melanopis_b	958308.5536	8371377.991
Theristicus_melanopis_b	958308.5536	8371377.991
Theristicus_melanopis_b	1134560.129	8367564.398
Theristicus_melanopis_b	1135378.76	8367641.2
Theristicus_melanopis_b	1135378.76	8367641.2
Theristicus_melanopis_b	1133001.742	8367845.821
Theristicus_melanopis_b	1135398.564	8369245.932
Theristicus_melanopis_b	900410.3742	8374456.774
Theristicus_melanopis_b	1136130.073	8370892.473
Theristicus_melanopis_b	957915.2877	8375400.066
Theristicus_melanopis_b	613219.0965	8383495.426
Theristicus_melanopis_b	613219.0965	8383495.426
Theristicus_melanopis_b	1079314.145	8380878.647
Theristicus_melanopis_b	944293.9233	8386307.009
Theristicus_melanopis_b	1071678.939	8386634.39
Theristicus_melanopis_b	1074003.747	8389801.919
Theristicus_melanopis_b	1074003.747	8389801.919
Theristicus_melanopis_b	848815.2469	8395248.635
Theristicus_melanopis_b	932737.9612	8394849.628
Theristicus_melanopis_b	932525.2775	8395022.684
Theristicus_melanopis_b	931038.9245	8395229.38
Theristicus_melanopis_b	928660.5255	8395819.654
Theristicus_melanopis_b	928660.5255	8395819.654
Theristicus_melanopis_b	844951.4275	8397598.949
Theristicus_melanopis_b	1078258.862	8393886.918
Theristicus_melanopis_b	1078258.862	8393886.918
Theristicus_melanopis_b	844923.8507	8399187.709
Theristicus_melanopis_b	844923.8507	8399187.709
Theristicus_melanopis_b	844923.8507	8399187.709
Theristicus_melanopis_b	1079552.493	8395071.003
Theristicus_melanopis_b	1079786.16	8395188.717
Theristicus_melanopis_b	1083989.299	8397110.652
Theristicus_melanopis_b	1082406.427	8397156.759
Theristicus_melanopis_b	1057258.043	8398962.272
Theristicus_melanopis_b	910494.7252	8430038.091
Theristicus_melanopis_b	1000001.272	8436013.136
Theristicus_melanopis_b	1000001.272	8436013.136
Theristicus_melanopis_b	999208.0677	8436530.08
Theristicus_melanopis_b	999208.0677	8436530.08
Theristicus_melanopis_b	900524.4573	8443797.808
Theristicus_melanopis_b	969269.825	8445792.782
Theristicus_melanopis_b	996237.3055	8448885.001
Theristicus_melanopis_b	903390.9813	8457603.542
Theristicus_melanopis_b	903890.1556	8458733.674
Theristicus_melanopis_b	909163.4317	8462232.236
Theristicus_melanopis_b	909134.9367	8462432.527
Theristicus_melanopis_b	897057.1143	8477518.811
Theristicus_melanopis_b	742035.8874	8484217.947
Theristicus_melanopis_b	742035.8874	8484217.947
Theristicus_melanopis_b	902384.3154	8482352.517
Theristicus_melanopis_b	898070.5497	8486124.589
Theristicus_melanopis_b	925755.6124	8490067.325
Theristicus_melanopis_b	818536.3256	8496840.74
Theristicus_melanopis_b	728175.5886	8498711.061
Theristicus_melanopis_b	925095.178	8496773.618
Theristicus_melanopis_b	861844.2126	8506224.61
Theristicus_melanopis_b	832594.4632	8506931.085
Theristicus_melanopis_b	832594.4632	8506931.085
Theristicus_melanopis_b	830411.8337	8507226.857
Theristicus_melanopis_b	830508.9542	8507368.891
Theristicus_melanopis_b	828769.7924	8507589.228
Theristicus_melanopis_b	828628.3776	8507624.41
Theristicus_melanopis_b	828628.3776	8507624.41
Theristicus_melanopis_b	828463.0995	8507707.176
Theristicus_melanopis_b	828463.0995	8507707.176
Theristicus_melanopis_b	828463.0995	8507707.176
Theristicus_melanopis_b	828463.0995	8507707.176
Theristicus_melanopis_b	828463.0995	8507707.176
Theristicus_melanopis_b	828463.0995	8507707.176
Theristicus_melanopis_b	828463.0995	8507707.176
Theristicus_melanopis_b	828463.0995	8507707.176
Theristicus_melanopis_b	828463.0995	8507707.176
Theristicus_melanopis_b	827916.5008	8508251.362
Theristicus_melanopis_b	827384.3383	8508991.108
Theristicus_melanopis_b	827363.7135	8509410.633
Theristicus_melanopis_b	828147.4266	8509642.121
Theristicus_melanopis_b	828147.4266	8509642.121
Theristicus_melanopis_b	853939.8056	8510082.326
Theristicus_melanopis_b	852694.5467	8510194.838
Theristicus_melanopis_b	852694.5467	8510194.838
Theristicus_melanopis_b	852694.5467	8510194.838
Theristicus_melanopis_b	852694.5467	8510194.838
Theristicus_melanopis_b	852694.5467	8510194.838
Theristicus_melanopis_b	852694.5467	8510194.838
Theristicus_melanopis_b	852694.5467	8510194.838
Theristicus_melanopis_b	852694.5467	8510194.838
Theristicus_melanopis_b	852694.5467	8510194.838
Theristicus_melanopis_b	852694.5467	8510194.838
Theristicus_melanopis_b	852694.5467	8510194.838
Theristicus_melanopis_b	826320.6825	8511552.741
Theristicus_melanopis_b	826278.2175	8511716.941
Theristicus_melanopis_b	862670.1218	8511450.477
Theristicus_melanopis_b	852810.8178	8511720.177
Theristicus_melanopis_b	852810.8178	8511720.177
Theristicus_melanopis_b	827200.8012	8512101.26
Theristicus_melanopis_b	827200.8012	8512101.26
Theristicus_melanopis_b	827200.8012	8512101.26
Theristicus_melanopis_b	827200.8012	8512101.26
Theristicus_melanopis_b	827200.8012	8512101.26
Theristicus_melanopis_b	827200.8012	8512101.26
Theristicus_melanopis_b	827200.8012	8512101.26
Theristicus_melanopis_b	831693.169	8512371.443
Theristicus_melanopis_b	862659.8193	8511991.746
Theristicus_melanopis_b	862659.8193	8511991.746
Theristicus_melanopis_b	862659.8193	8511991.746
Theristicus_melanopis_b	862659.8193	8511991.746
Theristicus_melanopis_b	862659.8193	8511991.746
Theristicus_melanopis_b	862659.8193	8511991.746
Theristicus_melanopis_b	862659.8193	8511991.746
Theristicus_melanopis_b	862659.8193	8511991.746
Theristicus_melanopis_b	862659.8193	8511991.746
Theristicus_melanopis_b	862659.8193	8511991.746
Theristicus_melanopis_b	862659.8193	8511991.746
Theristicus_melanopis_b	862659.8193	8511991.746
Theristicus_melanopis_b	862659.8193	8511991.746
Theristicus_melanopis_b	862659.8193	8511991.746
Theristicus_melanopis_b	862659.8193	8511991.746
Theristicus_melanopis_b	862659.8193	8511991.746
Theristicus_melanopis_b	862659.8193	8511991.746
Theristicus_melanopis_b	862659.8193	8511991.746
Theristicus_melanopis_b	862659.8193	8511991.746
Theristicus_melanopis_b	862659.8193	8511991.746
Theristicus_melanopis_b	862659.8193	8511991.746
Theristicus_melanopis_b	862659.8193	8511991.746
Theristicus_melanopis_b	862659.8193	8511991.746
Theristicus_melanopis_b	862659.8193	8511991.746
Theristicus_melanopis_b	862659.8193	8511991.746
Theristicus_melanopis_b	862659.8193	8511991.746
Theristicus_melanopis_b	862659.8193	8511991.746
Theristicus_melanopis_b	862659.8193	8511991.746
Theristicus_melanopis_b	862659.8193	8511991.746
Theristicus_melanopis_b	862659.8193	8511991.746
Theristicus_melanopis_b	572172.8219	8514472.03
Theristicus_melanopis_b	830546.9445	8513053.881
Theristicus_melanopis_b	830546.9445	8513053.881
Theristicus_melanopis_b	830546.9445	8513053.881
Theristicus_melanopis_b	830546.9445	8513053.881
Theristicus_melanopis_b	830546.9445	8513053.881
Theristicus_melanopis_b	830546.9445	8513053.881
Theristicus_melanopis_b	827784.8031	8514120.064
Theristicus_melanopis_b	862453.0671	8513926.449
Theristicus_melanopis_b	862453.0671	8513926.449
Theristicus_melanopis_b	862453.0671	8513926.449
Theristicus_melanopis_b	864623.1009	8513981.98
Theristicus_melanopis_b	864912.7962	8514531.061
Theristicus_melanopis_b	863540.5204	8514555.306
Theristicus_melanopis_b	864984.2308	8514735.143
Theristicus_melanopis_b	864984.2308	8514735.143
Theristicus_melanopis_b	863262.036	8514930.541
Theristicus_melanopis_b	863262.036	8514930.541
Theristicus_melanopis_b	863262.036	8514930.541
Theristicus_melanopis_b	863262.036	8514930.541
Theristicus_melanopis_b	859035.4524	8515111.613
Theristicus_melanopis_b	866841.3904	8515086.935
Theristicus_melanopis_b	866841.3904	8515086.935
Theristicus_melanopis_b	862850.9061	8515151.993
Theristicus_melanopis_b	858405.6402	8515318.797
Theristicus_melanopis_b	862860.974	8515317.672
Theristicus_melanopis_b	862569.5937	8515994.136
Theristicus_melanopis_b	762815.8202	8517572.647
Theristicus_melanopis_b	830060.6047	8516909.634
Theristicus_melanopis_b	865878.6958	8517024.878
Theristicus_melanopis_b	865878.6958	8517024.878
Theristicus_melanopis_b	762773.3322	8518407.386
Theristicus_melanopis_b	830590.3984	8517884.584
Theristicus_melanopis_b	830989.6629	8518424.089
Theristicus_melanopis_b	830989.6629	8518424.089
Theristicus_melanopis_b	830989.6629	8518424.089
Theristicus_melanopis_b	830989.6629	8518424.089
Theristicus_melanopis_b	830989.6629	8518424.089
Theristicus_melanopis_b	830989.6629	8518424.089
Theristicus_melanopis_b	830989.6629	8518424.089
Theristicus_melanopis_b	831096.9205	8518672.445
Theristicus_melanopis_b	761576.6204	8519678.472
Theristicus_melanopis_b	859380.1583	8518743.327
Theristicus_melanopis_b	859380.1583	8518743.327
Theristicus_melanopis_b	846539.5943	8520955.921
Theristicus_melanopis_b	846552.7209	8520964.613
Theristicus_melanopis_b	846552.7209	8520964.613
Theristicus_melanopis_b	847570.0424	8521086.09
Theristicus_melanopis_b	847709.1586	8521122.989
Theristicus_melanopis_b	847709.1586	8521122.989
Theristicus_melanopis_b	847709.1586	8521122.989
Theristicus_melanopis_b	847709.1586	8521122.989
Theristicus_melanopis_b	843978.6515	8521545.206
Theristicus_melanopis_b	764234.044	8522641.22
Theristicus_melanopis_b	763485.587	8523209.88
Theristicus_melanopis_b	852940.2323	8522619.117
Theristicus_melanopis_b	852940.2323	8522619.117
Theristicus_melanopis_b	852940.2323	8522619.117
Theristicus_melanopis_b	761783.2765	8523939.286
Theristicus_melanopis_b	848197.208	8523086.442
Theristicus_melanopis_b	848197.208	8523086.442
Theristicus_melanopis_b	762088.816	8524178.573
Theristicus_melanopis_b	760948.9265	8524532.448
Theristicus_melanopis_b	759679.399	8525184.738
Theristicus_melanopis_b	759696.593	8525381.583
Theristicus_melanopis_b	558291.0448	8527496.929
Theristicus_melanopis_b	520759.2189	8529465.005
Theristicus_melanopis_b	839411.464	8528096.166
Theristicus_melanopis_b	839411.464	8528096.166
Theristicus_melanopis_b	839411.464	8528096.166
Theristicus_melanopis_b	838162.6571	8529190.342
Theristicus_melanopis_b	841790.0093	8529328.653
Theristicus_melanopis_b	841790.0093	8529328.653
Theristicus_melanopis_b	841790.0093	8529328.653
Theristicus_melanopis_b	841790.0093	8529328.653
Theristicus_melanopis_b	841790.0093	8529328.653
Theristicus_melanopis_b	841790.0093	8529328.653
Theristicus_melanopis_b	841790.0093	8529328.653
Theristicus_melanopis_b	841790.0093	8529328.653
Theristicus_melanopis_b	841790.0093	8529328.653
Theristicus_melanopis_b	841739.4826	8529447.25
Theristicus_melanopis_b	834826.333	8534530.036
Theristicus_melanopis_b	660355.6297	8536180.792
Theristicus_melanopis_b	728353.7595	8536990.792
Theristicus_melanopis_b	806790.6925	8539273.021
Theristicus_melanopis_b	799906.6519	8540326.328
Theristicus_melanopis_b	648560.9875	8541618.777
Theristicus_melanopis_b	795490.6341	8543692.476
Theristicus_melanopis_b	792642.0681	8545027.655
Theristicus_melanopis_b	792642.0681	8545027.655
Theristicus_melanopis_b	792642.0681	8545027.655
Theristicus_melanopis_b	792642.0681	8545027.655
Theristicus_melanopis_b	792642.0681	8545027.655
Theristicus_melanopis_b	792642.0681	8545027.655
Theristicus_melanopis_b	792642.0681	8545027.655
Theristicus_melanopis_b	792642.0681	8545027.655
Theristicus_melanopis_b	792642.0681	8545027.655
Theristicus_melanopis_b	792642.0681	8545027.655
Theristicus_melanopis_b	792642.0681	8545027.655
Theristicus_melanopis_b	792642.0681	8545027.655
Theristicus_melanopis_b	792642.0681	8545027.655
Theristicus_melanopis_b	792642.0681	8545027.655
Theristicus_melanopis_b	792642.0681	8545027.655
Theristicus_melanopis_b	792642.0681	8545027.655
Theristicus_melanopis_b	792642.0681	8545027.655
Theristicus_melanopis_b	792642.0681	8545027.655
Theristicus_melanopis_b	792642.0681	8545027.655
Theristicus_melanopis_b	792642.0681	8545027.655
Theristicus_melanopis_b	792642.0681	8545027.655
Theristicus_melanopis_b	792642.0681	8545027.655
Theristicus_melanopis_b	792642.0681	8545027.655
Theristicus_melanopis_b	792642.0681	8545027.655
Theristicus_melanopis_b	792642.0681	8545027.655
Theristicus_melanopis_b	792642.0681	8545027.655
Theristicus_melanopis_b	792642.0681	8545027.655
Theristicus_melanopis_b	792642.0681	8545027.655
Theristicus_melanopis_b	792642.0681	8545027.655
Theristicus_melanopis_b	792642.0681	8545027.655
Theristicus_melanopis_b	792642.0681	8545027.655
Theristicus_melanopis_b	792642.0681	8545027.655
Theristicus_melanopis_b	792642.0681	8545027.655
Theristicus_melanopis_b	792642.0681	8545027.655
Theristicus_melanopis_b	792642.0681	8545027.655
Theristicus_melanopis_b	792642.0681	8545027.655
Theristicus_melanopis_b	792642.0681	8545027.655
Theristicus_melanopis_b	792642.0681	8545027.655
Theristicus_melanopis_b	792642.0681	8545027.655
Theristicus_melanopis_b	792642.0681	8545027.655
Theristicus_melanopis_b	792642.0681	8545027.655
Theristicus_melanopis_b	792642.0681	8545027.655
Theristicus_melanopis_b	792642.0681	8545027.655
Theristicus_melanopis_b	792642.0681	8545027.655
Theristicus_melanopis_b	792642.0681	8545027.655
Theristicus_melanopis_b	792642.0681	8545027.655
Theristicus_melanopis_b	792642.0681	8545027.655
Theristicus_melanopis_b	792642.0681	8545027.655
Theristicus_melanopis_b	792642.0681	8545027.655
Theristicus_melanopis_b	792642.0681	8545027.655
Theristicus_melanopis_b	792642.0681	8545027.655
Theristicus_melanopis_b	792642.0681	8545027.655
Theristicus_melanopis_b	792642.0681	8545027.655
Theristicus_melanopis_b	792642.0681	8545027.655
Theristicus_melanopis_b	792642.0681	8545027.655
Theristicus_melanopis_b	793162.4087	8545244.146
Theristicus_melanopis_b	792549.9025	8545497.681
Theristicus_melanopis_b	792549.9025	8545497.681
Theristicus_melanopis_b	792549.9025	8545497.681
Theristicus_melanopis_b	792549.9025	8545497.681
Theristicus_melanopis_b	792549.9025	8545497.681
Theristicus_melanopis_b	792549.9025	8545497.681
Theristicus_melanopis_b	792549.9025	8545497.681
Theristicus_melanopis_b	792549.9025	8545497.681
Theristicus_melanopis_b	792549.9025	8545497.681
Theristicus_melanopis_b	792549.9025	8545497.681
Theristicus_melanopis_b	792549.9025	8545497.681
Theristicus_melanopis_b	792549.9025	8545497.681
Theristicus_melanopis_b	793608.2876	8545521.458
Theristicus_melanopis_b	792815.7287	8545655.561
Theristicus_melanopis_b	793925.8602	8545866.186
Theristicus_melanopis_b	792506.1234	8545999.061
Theristicus_melanopis_b	792506.1234	8545999.061
Theristicus_melanopis_b	792506.1234	8545999.061
Theristicus_melanopis_b	792506.1234	8545999.061
Theristicus_melanopis_b	792506.1234	8545999.061
Theristicus_melanopis_b	792506.1234	8545999.061
Theristicus_melanopis_b	792506.1234	8545999.061
Theristicus_melanopis_b	792506.1234	8545999.061
Theristicus_melanopis_b	792506.1234	8545999.061
Theristicus_melanopis_b	792506.1234	8545999.061
Theristicus_melanopis_b	792506.1234	8545999.061
Theristicus_melanopis_b	792506.1234	8545999.061
Theristicus_melanopis_b	792506.1234	8545999.061
Theristicus_melanopis_b	792506.1234	8545999.061
Theristicus_melanopis_b	792506.1234	8545999.061
Theristicus_melanopis_b	792506.1234	8545999.061
Theristicus_melanopis_b	792506.1234	8545999.061
Theristicus_melanopis_b	792506.1234	8545999.061
Theristicus_melanopis_b	792506.1234	8545999.061
Theristicus_melanopis_b	792506.1234	8545999.061
Theristicus_melanopis_b	792506.1234	8545999.061
Theristicus_melanopis_b	792506.1234	8545999.061
Theristicus_melanopis_b	792506.1234	8545999.061
Theristicus_melanopis_b	792506.1234	8545999.061
Theristicus_melanopis_b	792506.1234	8545999.061
Theristicus_melanopis_b	792506.1234	8545999.061
Theristicus_melanopis_b	792506.1234	8545999.061
Theristicus_melanopis_b	793238.2694	8546089.466
Theristicus_melanopis_b	792023.566	8546308.957
Theristicus_melanopis_b	792023.566	8546308.957
Theristicus_melanopis_b	792023.566	8546308.957
Theristicus_melanopis_b	792023.566	8546308.957
Theristicus_melanopis_b	792023.566	8546308.957
Theristicus_melanopis_b	792023.566	8546308.957
Theristicus_melanopis_b	791532.2486	8546330.668
Theristicus_melanopis_b	791261.4633	8546396.163
Theristicus_melanopis_b	794780.3692	8546420.458
Theristicus_melanopis_b	790838.4271	8547054.952
Theristicus_melanopis_b	790763.7995	8547129.578
Theristicus_melanopis_b	789674.6911	8547149.524
Theristicus_melanopis_b	793955.3481	8547210.079
Theristicus_melanopis_b	789764.1265	8547278.05
Theristicus_melanopis_b	789764.1265	8547278.05
Theristicus_melanopis_b	789764.1265	8547278.05
Theristicus_melanopis_b	789764.1265	8547278.05
Theristicus_melanopis_b	789764.1265	8547278.05
Theristicus_melanopis_b	789764.1265	8547278.05
Theristicus_melanopis_b	789764.1265	8547278.05
Theristicus_melanopis_b	789764.1265	8547278.05
Theristicus_melanopis_b	789764.1265	8547278.05
Theristicus_melanopis_b	789764.1265	8547278.05
Theristicus_melanopis_b	789764.1265	8547278.05
Theristicus_melanopis_b	789764.1265	8547278.05
Theristicus_melanopis_b	789764.1265	8547278.05
Theristicus_melanopis_b	789764.1265	8547278.05
Theristicus_melanopis_b	789764.1265	8547278.05
Theristicus_melanopis_b	789764.1265	8547278.05
Theristicus_melanopis_b	789764.1265	8547278.05
Theristicus_melanopis_b	789764.1265	8547278.05
Theristicus_melanopis_b	789764.1265	8547278.05
Theristicus_melanopis_b	789764.1265	8547278.05
Theristicus_melanopis_b	789764.1265	8547278.05
Theristicus_melanopis_b	789764.1265	8547278.05
Theristicus_melanopis_b	789764.1265	8547278.05
Theristicus_melanopis_b	789764.1265	8547278.05
Theristicus_melanopis_b	789764.1265	8547278.05
Theristicus_melanopis_b	789764.1265	8547278.05
Theristicus_melanopis_b	789764.1265	8547278.05
Theristicus_melanopis_b	789764.1265	8547278.05
Theristicus_melanopis_b	789764.1265	8547278.05
Theristicus_melanopis_b	789764.1265	8547278.05
Theristicus_melanopis_b	789764.1265	8547278.05
Theristicus_melanopis_b	789764.1265	8547278.05
Theristicus_melanopis_b	789895.946	8547291.077
Theristicus_melanopis_b	788337.3385	8547497.88
Theristicus_melanopis_b	788337.3385	8547497.88
Theristicus_melanopis_b	788337.3385	8547497.88
Theristicus_melanopis_b	788801.4671	8547578.049
Theristicus_melanopis_b	788801.4671	8547578.049
Theristicus_melanopis_b	801284.9682	8547483.666
Theristicus_melanopis_b	807773.0221	8548442.387
Theristicus_melanopis_b	800594.2461	8548911.433
Theristicus_melanopis_b	800594.2461	8548911.433
Theristicus_melanopis_b	800594.2461	8548911.433
Theristicus_melanopis_b	637269.1768	8550871.737
Theristicus_melanopis_b	810100.1639	8550224.504
Theristicus_melanopis_b	635665.5724	8551884.885
Theristicus_melanopis_b	835887.5638	8558999.221
Theristicus_melanopis_b	720421.0229	8560328.625
Theristicus_melanopis_b	835199.3201	8559477.968
Theristicus_melanopis_b	719668.9267	8560661.724
Theristicus_melanopis_b	719960.5154	8560828.361
Theristicus_melanopis_b	515865.871	8571487.551
Theristicus_melanopis_b	515865.871	8571487.551
Theristicus_melanopis_b	505568.7635	8578421.795
Theristicus_melanopis_b	505149.2124	8578567.074
Theristicus_melanopis_b	502471.7618	8587119.364
Theristicus_melanopis_b	504210.8134	8587507.231
Theristicus_melanopis_b	455487.6392	8594898.89
Theristicus_melanopis_b	455487.6392	8594898.89
Theristicus_melanopis_b	583844.8982	8611904.345
Theristicus_melanopis_b	445055.843	8615197.443
Theristicus_melanopis_b	434846.9772	8648556.024
Theristicus_melanopis_b	431357.929	8654585.445
Theristicus_melanopis_b	441402.1802	8663097.686
Theristicus_melanopis_b	441402.1802	8663097.686
Theristicus_melanopis_b	503149.0251	8674310.908
Theristicus_melanopis_b	503158.4199	8674311.029
Theristicus_melanopis_b	503045.2126	8674403.705
Theristicus_melanopis_b	412149.7842	8676198.639
Theristicus_melanopis_b	495445.111	8678302.777
Theristicus_melanopis_b	495445.111	8678302.777
Theristicus_melanopis_b	495559.1489	8678373.718
Theristicus_melanopis_b	495845.9659	8678592.725
Theristicus_melanopis_b	495963.5564	8678736.282
Theristicus_melanopis_b	495137.4433	8678798.415
Theristicus_melanopis_b	495137.4433	8678798.415
Theristicus_melanopis_b	495095.9203	8678912.392
Theristicus_melanopis_b	496609.0512	8679131.378
Theristicus_melanopis_b	406287.6044	8687229.322
Theristicus_melanopis_b	418265.9702	8689363.8
Theristicus_melanopis_b	418684.987	8689771.03
Theristicus_melanopis_b	419350.8563	8691423.822
Theristicus_melanopis_b	420434.1044	8692964.292
Theristicus_melanopis_b	421446.2149	8693853.703
Theristicus_melanopis_b	472832.8566	8697375.967
Theristicus_melanopis_b	472378.9922	8697478.154
Theristicus_melanopis_b	472670.2801	8697651.746
Theristicus_melanopis_b	472670.2801	8697651.746
Theristicus_melanopis_b	473163.5165	8697689.348
Theristicus_melanopis_b	473163.5165	8697689.348
Theristicus_melanopis_b	473163.5165	8697689.348
Theristicus_melanopis_b	473163.5165	8697689.348
Theristicus_melanopis_b	473163.5165	8697689.348
Theristicus_melanopis_b	473163.5165	8697689.348
Theristicus_melanopis_b	472740.2656	8697813.163
Theristicus_melanopis_b	481880.3526	8699167.71
Theristicus_melanopis_b	415799.3427	8706529.11
Theristicus_melanopis_b	510874.0167	8707459.982
Theristicus_melanopis_b	510874.0167	8707459.982
Theristicus_melanopis_b	512944.8779	8707540.355
Theristicus_melanopis_b	512467.9696	8709333.03
Theristicus_melanopis_b	512962.5705	8709626.239
Theristicus_melanopis_b	513216.8047	8709871.2
Theristicus_melanopis_b	506149.3301	8710916.508
Theristicus_melanopis_b	504390.8287	8712569.855
Theristicus_melanopis_b	504390.8287	8712569.855
Theristicus_melanopis_b	365641.2347	8714100.768
Theristicus_melanopis_b	343596.8797	8714254.053
Theristicus_melanopis_b	385289.0816	8716082.727
Theristicus_melanopis_b	522851.1547	8717725.553
Theristicus_melanopis_b	522851.1547	8717725.553
Theristicus_melanopis_b	522851.1547	8717725.553
Theristicus_melanopis_b	376192.4596	8717603.683
Theristicus_melanopis_b	352327.4372	8719686.184
Theristicus_melanopis_b	352327.4372	8719686.184
Theristicus_melanopis_b	504688.0962	8720109.25
Theristicus_melanopis_b	352100.4536	8719815.853
Theristicus_melanopis_b	504574.158	8721103.954
Theristicus_melanopis_b	504574.158	8721103.954
Theristicus_melanopis_b	504814.0181	8721432.811
Theristicus_melanopis_b	504814.0181	8721432.811
Theristicus_melanopis_b	504814.0181	8721432.811
Theristicus_melanopis_b	443893.4772	8722021.537
Theristicus_melanopis_b	505295.4948	8723484.368
Theristicus_melanopis_b	360628.5882	8723787.478
Theristicus_melanopis_b	505670.1703	8724753.222
Theristicus_melanopis_b	506356.0493	8725856.402
Theristicus_melanopis_b	449337.7766	8725955.998
Theristicus_melanopis_b	510797.194	8730722.889
Theristicus_melanopis_b	511001.9911	8735960.047
Theristicus_melanopis_b	511001.9911	8735960.047
Theristicus_melanopis_b	353790.7225	8737131.098
Theristicus_melanopis_b	353790.7225	8737131.098
Theristicus_melanopis_b	357467.0973	8737396.483
Theristicus_melanopis_b	351300.5507	8739236.565
Theristicus_melanopis_b	353850.0294	8740093.809
Theristicus_melanopis_b	501267.997	8746851.002
Theristicus_melanopis_b	490338.334	8749293.046
Theristicus_melanopis_b	490338.334	8749293.046
Theristicus_melanopis_b	445417.0447	8750929.025
Theristicus_melanopis_b	445417.0447	8750929.025
Theristicus_melanopis_b	445417.0447	8750929.025
Theristicus_melanopis_b	445417.0447	8750929.025
Theristicus_melanopis_b	400253.0808	8751668.22
Theristicus_melanopis_b	378063.3273	8762946.62
Theristicus_melanopis_b	387989.4091	8767890.149
Theristicus_melanopis_b	387989.4091	8767890.149
Theristicus_melanopis_b	387989.4091	8767890.149
Theristicus_melanopis_b	425506.8249	8770640.73
Theristicus_melanopis_b	425506.8249	8770640.73
Theristicus_melanopis_b	425506.8249	8770640.73
Theristicus_melanopis_b	373954.5134	8774598.951
Theristicus_melanopis_b	373954.5134	8774598.951
Theristicus_melanopis_b	373954.5134	8774598.951
Theristicus_melanopis_b	328415.1746	8775399.838
Theristicus_melanopis_b	328415.1746	8775399.838
Theristicus_melanopis_b	329472.6479	8777032.752
Theristicus_melanopis_b	329472.6479	8777032.752
Theristicus_melanopis_b	373635.347	8777698.737
Theristicus_melanopis_b	370696.2236	8778674.989
Theristicus_melanopis_b	380781.2394	8781958.326
Theristicus_melanopis_b	380781.2394	8781958.326
Theristicus_melanopis_b	380781.2394	8781958.326
Theristicus_melanopis_b	380781.2394	8781958.326
Theristicus_melanopis_b	347500.1161	8782954.779
Theristicus_melanopis_b	355961.4346	8784272.006
Theristicus_melanopis_b	357494.7327	8791356.894
Theristicus_melanopis_b	347785.9628	8791681.732
Theristicus_melanopis_b	349813.9344	8834573.111
Theristicus_melanopis_b	401633.913	8836083.367
Theristicus_melanopis_b	411329.9997	8843524.738
Theristicus_melanopis_b	288233.5725	8873722.554
Theristicus_melanopis_b	314304.0439	8875951.383
Theristicus_melanopis_b	314304.0439	8875951.383
Theristicus_melanopis_b	249198.1987	8878610.856
Theristicus_melanopis_b	249198.1987	8878610.856
Theristicus_melanopis_b	249740.9501	8879044.733
Theristicus_melanopis_b	249740.9501	8879044.733
Theristicus_melanopis_b	249740.9501	8879044.733
Theristicus_melanopis_b	249668.8648	8879680.448
Theristicus_melanopis_b	249668.8648	8879680.448
Theristicus_melanopis_b	249585.2863	8879771.018
Theristicus_melanopis_b	249585.2863	8879771.018
Theristicus_melanopis_b	249585.2863	8879771.018
Theristicus_melanopis_b	249585.2863	8879771.018
Theristicus_melanopis_b	249585.2863	8879771.018
Theristicus_melanopis_b	249585.2863	8879771.018
Theristicus_melanopis_b	249585.2863	8879771.018
Theristicus_melanopis_b	249585.2863	8879771.018
Theristicus_melanopis_b	250628.5469	8879957.833
Theristicus_melanopis_b	250628.5469	8879957.833
Theristicus_melanopis_b	248832.4044	8880110.579
Theristicus_melanopis_b	248832.4044	8880110.579
Theristicus_melanopis_b	300151.5129	8906380.355
Theristicus_melanopis_b	342732.4711	8910717.706
Theristicus_melanopis_b	233053.7543	8911082.446
Theristicus_melanopis_b	309525.6292	8914441.465
Theristicus_melanopis_b	309525.6292	8914441.465
Theristicus_melanopis_b	298138.7882	8916612.374
Theristicus_melanopis_b	243220.3091	8933329.648
Theristicus_melanopis_b	243220.3091	8933329.648
Theristicus_melanopis_b	277939.3218	8936262.093
Theristicus_melanopis_b	277796.4771	8940025.229
Theristicus_melanopis_b	277796.4771	8940025.229
Theristicus_melanopis_b	277796.4771	8940025.229
Theristicus_melanopis_b	277796.4771	8940025.229
Theristicus_melanopis_b	273633.4056	8940815.532
Theristicus_melanopis_b	277350.9417	8945315.075
Theristicus_melanopis_b	237992.9038	8951823.556
Theristicus_melanopis_b	237992.9038	8951823.556
Theristicus_melanopis_b	194475.3314	9234456.51
Theristicus_melanopis_b	70691.5065	9862716.451
Theristicus_melanopis_b	112533.8567	9924695.562
Theristicus_melanopis_b	141918.7548	9938132.563
Theristicus_melanopis_b	141918.7548	9938132.563
Theristicus_melanopis_b	148112.343	9938488.739
Theristicus_melanopis_b	148571.3994	9938612.503
Theristicus_melanopis_b	149489.4926	9938888.521
Theristicus_melanopis_b	148620.3159	9938895.189
Theristicus_melanopis_b	148620.3159	9938895.189
Theristicus_melanopis_b	148620.3159	9938895.189
Theristicus_melanopis_b	157278.0993	9938901.06
Theristicus_melanopis_b	148797.8233	9938905.113
Theristicus_melanopis_b	146972.6574	9938906.488
Theristicus_melanopis_b	146615.1705	9938934.493
Theristicus_melanopis_b	148604.1125	9938937.179
Theristicus_melanopis_b	148604.1125	9938937.334
Theristicus_melanopis_b	148611.8779	9938940.903
Theristicus_melanopis_b	148611.8779	9938940.903
Theristicus_melanopis_b	148544.9217	9938946.546
Theristicus_melanopis_b	148697.9618	9938947.48
Theristicus_melanopis_b	148603.9013	9938957.271
Theristicus_melanopis_b	148623.2023	9939000.133
Theristicus_melanopis_b	147093.1319	9939313.931
Theristicus_melanopis_b	140899.4354	9939720.047
Theristicus_melanopis_b	140899.4354	9939720.047
Theristicus_melanopis_b	140899.4354	9939720.047
Theristicus_melanopis_b	140899.4354	9939720.047
Theristicus_melanopis_b	140899.4354	9939720.047
Theristicus_melanopis_b	140899.4354	9939720.047
Theristicus_melanopis_b	140899.4354	9939720.047
Theristicus_melanopis_b	140899.4354	9939720.047
Theristicus_melanopis_b	140899.4354	9939720.047
Theristicus_melanopis_b	140899.4354	9939720.047
Theristicus_melanopis_b	140899.4354	9939720.047
Theristicus_melanopis_b	140899.4354	9939720.047
Theristicus_melanopis_b	140899.4354	9939720.047
Theristicus_melanopis_b	140899.4354	9939720.047
Theristicus_melanopis_b	140899.4354	9939720.047
Theristicus_melanopis_b	140899.4354	9939720.047
Theristicus_melanopis_b	140899.4354	9939720.047
Theristicus_melanopis_b	140899.4354	9939720.047
Theristicus_melanopis_b	140899.4354	9939720.047
Theristicus_melanopis_b	140899.4354	9939720.047
Theristicus_melanopis_b	140899.4354	9939720.047
Theristicus_melanopis_b	140899.4354	9939720.047
Theristicus_melanopis_b	140899.4354	9939720.047
Theristicus_melanopis_b	140899.4354	9939720.047
Theristicus_melanopis_b	140899.4354	9939720.047
Theristicus_melanopis_b	140899.4354	9939720.047
Theristicus_melanopis_b	140899.4354	9939720.047
Theristicus_melanopis_b	140899.4354	9939720.047
Theristicus_melanopis_b	140899.4354	9939720.047
Theristicus_melanopis_b	140899.4354	9939720.047
Theristicus_melanopis_b	140899.4354	9939720.047
Theristicus_melanopis_b	140899.4354	9939720.047
Theristicus_melanopis_b	140899.4354	9939720.047
Theristicus_melanopis_b	140899.4354	9939720.047
Theristicus_melanopis_b	140899.4354	9939720.047
Theristicus_melanopis_b	140899.4354	9939720.047
Theristicus_melanopis_b	140899.4354	9939720.047
Theristicus_melanopis_b	140899.4354	9939720.047
Theristicus_melanopis_b	140899.4354	9939720.047
Theristicus_melanopis_b	140899.4354	9939720.047
Theristicus_melanopis_b	140899.4354	9939720.047
Theristicus_melanopis_b	140899.4354	9939720.047
Theristicus_melanopis_b	140899.4354	9939720.047
Theristicus_melanopis_b	140899.4354	9939720.047
Theristicus_melanopis_b	140899.4354	9939720.047
Theristicus_melanopis_b	140899.4354	9939720.047
Theristicus_melanopis_b	140899.4354	9939720.047
Theristicus_melanopis_b	140899.4354	9939720.047
Theristicus_melanopis_b	140899.4354	9939720.047
Theristicus_melanopis_b	140899.4354	9939720.047
Theristicus_melanopis_b	140899.4354	9939720.047
Theristicus_melanopis_b	140899.4354	9939720.047
Theristicus_melanopis_b	140899.4354	9939720.047
Theristicus_melanopis_b	140899.4354	9939720.047
Theristicus_melanopis_b	140899.4354	9939720.047
Theristicus_melanopis_b	140899.4354	9939720.047
Theristicus_melanopis_b	140899.4354	9939720.047
Theristicus_melanopis_b	140899.4354	9939720.047
Theristicus_melanopis_b	140899.4354	9939720.047
Theristicus_melanopis_b	140899.4354	9939720.047
Theristicus_melanopis_b	140899.4354	9939720.047
Theristicus_melanopis_b	140899.4354	9939720.047
Theristicus_melanopis_b	140899.4354	9939720.047
Theristicus_melanopis_b	140899.4354	9939720.047
Theristicus_melanopis_b	140899.4354	9939720.047
Theristicus_melanopis_b	140899.4354	9939720.047
Theristicus_melanopis_b	140899.4354	9939720.047
Theristicus_melanopis_b	140899.4354	9939720.047
Theristicus_melanopis_b	140899.4354	9939720.047
Theristicus_melanopis_b	140899.4354	9939720.047
Theristicus_melanopis_b	140899.4354	9939720.047
Theristicus_melanopis_b	140899.4354	9939720.047
Theristicus_melanopis_b	140899.4354	9939720.047
Theristicus_melanopis_b	140899.4354	9939720.047
Theristicus_melanopis_b	140899.4354	9939720.047
Theristicus_melanopis_b	140899.4354	9939720.047
Theristicus_melanopis_b	140899.4354	9939720.047
Theristicus_melanopis_b	140899.4354	9939720.047
Theristicus_melanopis_b	140899.4354	9939720.047
Theristicus_melanopis_b	140899.4354	9939720.047
Theristicus_melanopis_b	140899.4354	9939720.047
Theristicus_melanopis_b	140899.4354	9939720.047
Theristicus_melanopis_b	140899.4354	9939720.047
Theristicus_melanopis_b	140899.4354	9939720.047
Theristicus_melanopis_b	140899.4354	9939720.047
Theristicus_melanopis_b	140899.4354	9939720.047
Theristicus_melanopis_b	140899.4354	9939720.047
Theristicus_melanopis_b	140899.4354	9939720.047
Theristicus_melanopis_b	140899.4354	9939720.047
Theristicus_melanopis_b	140899.4354	9939720.047
Theristicus_melanopis_b	140899.4354	9939720.047
Theristicus_melanopis_b	140899.4354	9939720.047
Theristicus_melanopis_b	140899.4354	9939720.047
Theristicus_melanopis_b	140899.4354	9939720.047
Theristicus_melanopis_b	140899.4354	9939720.047
Theristicus_melanopis_b	140899.4354	9939720.047
Theristicus_melanopis_b	140899.4354	9939720.047
Theristicus_melanopis_b	140899.4354	9939720.047
Theristicus_melanopis_b	140899.4354	9939720.047
Theristicus_melanopis_b	140899.4354	9939720.047
Theristicus_melanopis_b	140899.4354	9939720.047
Theristicus_melanopis_b	140899.4354	9939720.047
Theristicus_melanopis_b	140899.4354	9939720.047
Theristicus_melanopis_b	140899.4354	9939720.047
Theristicus_melanopis_b	140899.4354	9939720.047
Theristicus_melanopis_b	140899.4354	9939720.047
Theristicus_melanopis_b	140899.4354	9939720.047
Theristicus_melanopis_b	140899.4354	9939720.047
Theristicus_melanopis_b	140899.4354	9939720.047
Theristicus_melanopis_b	140899.4354	9939720.047
Theristicus_melanopis_b	140899.4354	9939720.047
Theristicus_melanopis_b	140899.4354	9939720.047
Theristicus_melanopis_b	140899.4354	9939720.047
Theristicus_melanopis_b	140899.4354	9939720.047
Theristicus_melanopis_b	140899.4354	9939720.047
Theristicus_melanopis_b	140899.4354	9939720.047
Theristicus_melanopis_b	140899.4354	9939720.047
Theristicus_melanopis_b	140899.4354	9939720.047
Theristicus_melanopis_b	140899.4354	9939720.047
Theristicus_melanopis_b	140899.4354	9939720.047
Theristicus_melanopis_b	140899.4354	9939720.047
Theristicus_melanopis_b	140899.4354	9939720.047
Theristicus_melanopis_b	140899.4354	9939720.047
Theristicus_melanopis_b	140899.4354	9939720.047
Theristicus_melanopis_b	140899.4354	9939720.047
Theristicus_melanopis_b	140899.4354	9939720.047
Theristicus_melanopis_b	140899.4354	9939720.047
Theristicus_melanopis_b	140899.4354	9939720.047
Theristicus_melanopis_b	140899.4354	9939720.047
Theristicus_melanopis_b	140899.4354	9939720.047
Theristicus_melanopis_b	140899.4354	9939720.047
Theristicus_melanopis_b	140899.4354	9939720.047
Theristicus_melanopis_b	140899.4354	9939720.047
Theristicus_melanopis_b	140899.4354	9939720.047
Theristicus_melanopis_b	140899.4354	9939720.047
Theristicus_melanopis_b	140899.4354	9939720.047
Theristicus_melanopis_b	140899.4354	9939720.047
Theristicus_melanopis_b	140899.4354	9939720.047
Theristicus_melanopis_b	140899.4354	9939720.047
Theristicus_melanopis_b	140899.4354	9939720.047
Theristicus_melanopis_b	140899.4354	9939720.047
Theristicus_melanopis_b	140899.4354	9939720.047
Theristicus_melanopis_b	140899.4354	9939720.047
Theristicus_melanopis_b	140899.4354	9939720.047
Theristicus_melanopis_b	140899.4354	9939720.047
Theristicus_melanopis_b	140899.4354	9939720.047
Theristicus_melanopis_b	148332.7885	9939975.02
Theristicus_melanopis_b	148332.7885	9939975.02
Theristicus_melanopis_b	148332.7885	9939975.02
Theristicus_melanopis_b	148333.1225	9939975.463
Theristicus_melanopis_b	148333.1225	9939975.463
Theristicus_melanopis_b	148333.1225	9939975.463
Theristicus_melanopis_b	148333.1225	9939975.463
Theristicus_melanopis_b	148333.1225	9939975.463
Theristicus_melanopis_b	139469.8521	9940095.875
Theristicus_melanopis_b	143477.1087	9940171.468
Theristicus_melanopis_b	140865.6475	9940299.623
Theristicus_melanopis_b	140593.8004	9940326.701
Theristicus_melanopis_b	142632.5984	9940356.165
Theristicus_melanopis_b	142632.5984	9940356.165
Theristicus_melanopis_b	142632.5984	9940356.165
Theristicus_melanopis_b	162682.2306	9940373.526
Theristicus_melanopis_b	162682.2306	9940373.526
Theristicus_melanopis_b	162682.2306	9940373.526
Theristicus_melanopis_b	162682.2306	9940373.526
Theristicus_melanopis_b	162682.2306	9940373.526
Theristicus_melanopis_b	162682.2306	9940373.526
Theristicus_melanopis_b	162682.2306	9940373.526
Theristicus_melanopis_b	140840.4946	9940424.299
Theristicus_melanopis_b	140840.4946	9940424.299
Theristicus_melanopis_b	140840.4946	9940424.299
Theristicus_melanopis_b	140840.4946	9940424.299
Theristicus_melanopis_b	140840.4946	9940424.299
Theristicus_melanopis_b	140816.1875	9940445.874
Theristicus_melanopis_b	141055.8856	9940495.265
Theristicus_melanopis_b	141055.8856	9940495.265
Theristicus_melanopis_b	142118.5378	9940552.318
Theristicus_melanopis_b	140684.3812	9940587.287
Theristicus_melanopis_b	140701.4155	9940619.955
Theristicus_melanopis_b	140701.4155	9940619.955
Theristicus_melanopis_b	140652.8191	9940629.45
Theristicus_melanopis_b	140679.4079	9940634.678
Theristicus_melanopis_b	140660.2141	9940766.066
Theristicus_melanopis_b	139846.6016	9940859.683
Theristicus_melanopis_b	139846.6016	9940859.683
Theristicus_melanopis_b	141335.7748	9941388.846
Theristicus_melanopis_b	140173.6703	9941755.534
Theristicus_melanopis_b	140807.3537	9942017.208
Theristicus_melanopis_b	140224.6633	9942176.946
Theristicus_melanopis_b	140224.6633	9942176.946
Theristicus_melanopis_b	140224.6633	9942176.946
Theristicus_melanopis_b	140224.6633	9942176.946
Theristicus_melanopis_b	140224.6633	9942176.946
Theristicus_melanopis_b	140326.6415	9942497.795
Theristicus_melanopis_b	140304.457	9942509.74
Theristicus_melanopis_b	145664.9961	9942547.887
Theristicus_melanopis_b	145664.9961	9942547.887
Theristicus_melanopis_b	145664.9961	9942547.887
Theristicus_melanopis_b	140359.9073	9942566.34
Theristicus_melanopis_b	140359.9073	9942566.34
Theristicus_melanopis_b	140379.4386	9942599.219
Theristicus_melanopis_b	140379.4386	9942599.219
Theristicus_melanopis_b	140379.4386	9942599.219
Theristicus_melanopis_b	140379.4386	9942599.219
Theristicus_melanopis_b	140379.4386	9942599.219
Theristicus_melanopis_b	145495.5289	9942692.821
Theristicus_melanopis_b	145495.5289	9942692.821
Theristicus_melanopis_b	145495.5289	9942692.821
Theristicus_melanopis_b	145495.5289	9942692.821
Theristicus_melanopis_b	140113.018	9942778.108
Theristicus_melanopis_b	140113.018	9942778.108
Theristicus_melanopis_b	140113.018	9942778.108
Theristicus_melanopis_b	140113.018	9942778.108
Theristicus_melanopis_b	140570.0856	9942855.835
Theristicus_melanopis_b	140570.0856	9942855.835
Theristicus_melanopis_b	140570.0856	9942855.835
Theristicus_melanopis_b	140570.0856	9942855.835
Theristicus_melanopis_b	145240.4059	9943104.805
Theristicus_melanopis_b	145240.4059	9943104.805
Theristicus_melanopis_b	145240.4059	9943104.805
Theristicus_melanopis_b	145240.4059	9943104.805
Theristicus_melanopis_b	145240.4059	9943104.805
Theristicus_melanopis_b	145240.4059	9943104.805
Theristicus_melanopis_b	145240.4059	9943104.805
Theristicus_melanopis_b	145240.4059	9943104.805
Theristicus_melanopis_b	145240.4059	9943104.805
Theristicus_melanopis_b	145240.4059	9943104.805
Theristicus_melanopis_b	145240.4059	9943104.805
Theristicus_melanopis_b	145240.4059	9943104.805
Theristicus_melanopis_b	145240.4059	9943104.805
Theristicus_melanopis_b	145240.4059	9943104.805
Theristicus_melanopis_b	145240.4059	9943104.805
Theristicus_melanopis_b	145240.4059	9943104.805
Theristicus_melanopis_b	145240.4059	9943104.805
Theristicus_melanopis_b	145240.4059	9943104.805
Theristicus_melanopis_b	145240.4059	9943104.805
Theristicus_melanopis_b	145240.4059	9943104.805
Theristicus_melanopis_b	145240.4059	9943104.805
Theristicus_melanopis_b	145240.4059	9943104.805
Theristicus_melanopis_b	145240.4059	9943104.805
Theristicus_melanopis_b	145240.4059	9943104.805
Theristicus_melanopis_b	145240.4059	9943104.805
Theristicus_melanopis_b	145240.4059	9943104.805
Theristicus_melanopis_b	145240.4059	9943104.805
Theristicus_melanopis_b	145240.4059	9943104.805
Theristicus_melanopis_b	145240.4059	9943104.805
Theristicus_melanopis_b	145240.4059	9943104.805
Theristicus_melanopis_b	145240.4059	9943104.805
Theristicus_melanopis_b	145240.4059	9943104.805
Theristicus_melanopis_b	145240.4059	9943104.805
Theristicus_melanopis_b	145240.4059	9943104.805
Theristicus_melanopis_b	145240.4059	9943104.805
Theristicus_melanopis_b	145240.4059	9943104.805
Theristicus_melanopis_b	145240.4059	9943104.805
Theristicus_melanopis_b	145240.4059	9943104.805
Theristicus_melanopis_b	145240.4059	9943104.805
Theristicus_melanopis_b	145240.4059	9943104.805
Theristicus_melanopis_b	145240.4059	9943104.805
Theristicus_melanopis_b	145240.4059	9943104.805
Theristicus_melanopis_b	145240.4059	9943104.805
Theristicus_melanopis_b	145240.4059	9943104.805
Theristicus_melanopis_b	145240.4059	9943104.805
Theristicus_melanopis_b	145240.4059	9943104.805
Theristicus_melanopis_b	145240.4059	9943104.805
Theristicus_melanopis_b	145240.4059	9943104.805
Theristicus_melanopis_b	145240.4059	9943104.805
Theristicus_melanopis_b	145240.4059	9943104.805
Theristicus_melanopis_b	145240.4059	9943104.805
Theristicus_melanopis_b	145240.4059	9943104.805
Theristicus_melanopis_b	145240.4059	9943104.805
Theristicus_melanopis_b	145240.4059	9943104.805
Theristicus_melanopis_b	145240.4059	9943104.805
Theristicus_melanopis_b	145240.4059	9943104.805
Theristicus_melanopis_b	145240.4059	9943104.805
Theristicus_melanopis_b	145240.4059	9943104.805
Theristicus_melanopis_b	145240.4059	9943104.805
Theristicus_melanopis_b	145240.4059	9943104.805
Theristicus_melanopis_b	145240.4059	9943104.805
Theristicus_melanopis_b	145240.4059	9943104.805
Theristicus_melanopis_b	145240.4059	9943104.805
Theristicus_melanopis_b	145240.4059	9943104.805
Theristicus_melanopis_b	145240.4059	9943104.805
Theristicus_melanopis_b	145240.4059	9943104.805
Theristicus_melanopis_b	145240.4059	9943104.805
Theristicus_melanopis_b	145240.4059	9943104.805
Theristicus_melanopis_b	145240.4059	9943104.805
Theristicus_melanopis_b	145240.4059	9943104.805
Theristicus_melanopis_b	145240.4059	9943104.805
Theristicus_melanopis_b	145240.4059	9943104.805
Theristicus_melanopis_b	145240.4059	9943104.805
Theristicus_melanopis_b	145240.4059	9943104.805
Theristicus_melanopis_b	145240.4059	9943104.805
Theristicus_melanopis_b	145240.4059	9943104.805
Theristicus_melanopis_b	145240.4059	9943104.805
Theristicus_melanopis_b	145240.4059	9943104.805
Theristicus_melanopis_b	145240.4059	9943104.805
Theristicus_melanopis_b	145240.4059	9943104.805
Theristicus_melanopis_b	145240.4059	9943104.805
Theristicus_melanopis_b	145240.4059	9943104.805
Theristicus_melanopis_b	145240.4059	9943104.805
Theristicus_melanopis_b	145240.4059	9943104.805
Theristicus_melanopis_b	145240.4059	9943104.805
Theristicus_melanopis_b	145240.4059	9943104.805
Theristicus_melanopis_b	145240.4059	9943104.805
Theristicus_melanopis_b	145240.4059	9943104.805
Theristicus_melanopis_b	145240.4059	9943104.805
Theristicus_melanopis_b	145240.4059	9943104.805
Theristicus_melanopis_b	145240.4059	9943104.805
Theristicus_melanopis_b	145240.4059	9943104.805
Theristicus_melanopis_b	145240.4059	9943104.805
Theristicus_melanopis_b	145240.4059	9943104.805
Theristicus_melanopis_b	145240.4059	9943104.805
Theristicus_melanopis_b	145240.4059	9943104.805
Theristicus_melanopis_b	145240.4059	9943104.805
Theristicus_melanopis_b	145240.4059	9943104.805
Theristicus_melanopis_b	145240.4059	9943104.805
Theristicus_melanopis_b	145240.4059	9943104.805
Theristicus_melanopis_b	145240.4059	9943104.805
Theristicus_melanopis_b	145240.4059	9943104.805
Theristicus_melanopis_b	145240.4059	9943104.805
Theristicus_melanopis_b	145240.4059	9943104.805
Theristicus_melanopis_b	145240.4059	9943104.805
Theristicus_melanopis_b	145240.4059	9943104.805
Theristicus_melanopis_b	145240.4059	9943104.805
Theristicus_melanopis_b	145240.4059	9943104.805
Theristicus_melanopis_b	145240.4059	9943104.805
Theristicus_melanopis_b	145240.4059	9943104.805
Theristicus_melanopis_b	145240.4059	9943104.805
Theristicus_melanopis_b	145240.4059	9943104.805
Theristicus_melanopis_b	145240.4059	9943104.805
Theristicus_melanopis_b	145240.4059	9943104.805
Theristicus_melanopis_b	145240.4059	9943104.805
Theristicus_melanopis_b	145240.4059	9943104.805
Theristicus_melanopis_b	145240.4059	9943104.805
Theristicus_melanopis_b	145240.4059	9943104.805
Theristicus_melanopis_b	145240.4059	9943104.805
Theristicus_melanopis_b	145240.4059	9943104.805
Theristicus_melanopis_b	145240.4059	9943104.805
Theristicus_melanopis_b	145240.4059	9943104.805
Theristicus_melanopis_b	145240.4059	9943104.805
Theristicus_melanopis_b	145240.4059	9943104.805
Theristicus_melanopis_b	145240.4059	9943104.805
Theristicus_melanopis_b	145240.4059	9943104.805
Theristicus_melanopis_b	145240.4059	9943104.805
Theristicus_melanopis_b	145240.4059	9943104.805
Theristicus_melanopis_b	145240.4059	9943104.805
Theristicus_melanopis_b	145240.4059	9943104.805
Theristicus_melanopis_b	145240.4059	9943104.805
Theristicus_melanopis_b	145240.4059	9943104.805
Theristicus_melanopis_b	145240.4059	9943104.805
Theristicus_melanopis_b	145240.4059	9943104.805
Theristicus_melanopis_b	145240.4059	9943104.805
Theristicus_melanopis_b	145240.4059	9943104.805
Theristicus_melanopis_b	145240.4059	9943104.805
Theristicus_melanopis_b	145240.4059	9943104.805
Theristicus_melanopis_b	145240.4059	9943104.805
Theristicus_melanopis_b	145240.4059	9943104.805
Theristicus_melanopis_b	145240.4059	9943104.805
Theristicus_melanopis_b	145240.4059	9943104.805
Theristicus_melanopis_b	145240.4059	9943104.805
Theristicus_melanopis_b	145240.4059	9943104.805
Theristicus_melanopis_b	145240.4059	9943104.805
Theristicus_melanopis_b	145240.4059	9943104.805
Theristicus_melanopis_b	145240.4059	9943104.805
Theristicus_melanopis_b	145240.4059	9943104.805
Theristicus_melanopis_b	145240.4059	9943104.805
Theristicus_melanopis_b	145240.4059	9943104.805
Theristicus_melanopis_b	145240.4059	9943104.805
Theristicus_melanopis_b	145240.4059	9943104.805
Theristicus_melanopis_b	145240.4059	9943104.805
Theristicus_melanopis_b	145240.4059	9943104.805
Theristicus_melanopis_b	145240.4059	9943104.805
Theristicus_melanopis_b	145240.4059	9943104.805
Theristicus_melanopis_b	145240.4059	9943104.805
Theristicus_melanopis_b	145240.4059	9943104.805
Theristicus_melanopis_b	145240.4059	9943104.805
Theristicus_melanopis_b	145240.4059	9943104.805
Theristicus_melanopis_b	145240.4059	9943104.805
Theristicus_melanopis_b	145240.4059	9943104.805
Theristicus_melanopis_b	145240.4059	9943104.805
Theristicus_melanopis_b	145240.4059	9943104.805
Theristicus_melanopis_b	145240.4059	9943104.805
Theristicus_melanopis_b	145240.4059	9943104.805
Theristicus_melanopis_b	145240.4059	9943104.805
Theristicus_melanopis_b	145240.4059	9943104.805
Theristicus_melanopis_b	145240.4059	9943104.805
Theristicus_melanopis_b	145240.4059	9943104.805
Theristicus_melanopis_b	145240.4059	9943104.805
Theristicus_melanopis_b	145240.4059	9943104.805
Theristicus_melanopis_b	145240.4059	9943104.805
Theristicus_melanopis_b	145240.4059	9943104.805
Theristicus_melanopis_b	145240.4059	9943104.805
Theristicus_melanopis_b	145240.4059	9943104.805
Theristicus_melanopis_b	145240.4059	9943104.805
Theristicus_melanopis_b	145240.4059	9943104.805
Theristicus_melanopis_b	145240.4059	9943104.805
Theristicus_melanopis_b	145240.4059	9943104.805
Theristicus_melanopis_b	145240.4059	9943104.805
Theristicus_melanopis_b	145240.4059	9943104.805
Theristicus_melanopis_b	145240.4059	9943104.805
Theristicus_melanopis_b	145240.4059	9943104.805
Theristicus_melanopis_b	145240.4059	9943104.805
Theristicus_melanopis_b	145240.4059	9943104.805
Theristicus_melanopis_b	145240.4059	9943104.805
Theristicus_melanopis_b	145240.4059	9943104.805
Theristicus_melanopis_b	145240.4059	9943104.805
Theristicus_melanopis_b	145240.4059	9943104.805
Theristicus_melanopis_b	145240.4059	9943104.805
Theristicus_melanopis_b	145240.4059	9943104.805
Theristicus_melanopis_b	145240.4059	9943104.805
Theristicus_melanopis_b	145240.4059	9943104.805
Theristicus_melanopis_b	145240.4059	9943104.805
Theristicus_melanopis_b	145240.4059	9943104.805
Theristicus_melanopis_b	145240.4059	9943104.805
Theristicus_melanopis_b	145240.4059	9943104.805
Theristicus_melanopis_b	145240.4059	9943104.805
Theristicus_melanopis_b	145240.4059	9943104.805
Theristicus_melanopis_b	145240.4059	9943104.805
Theristicus_melanopis_b	145240.4059	9943104.805
Theristicus_melanopis_b	145240.4059	9943104.805
Theristicus_melanopis_b	145240.4059	9943104.805
Theristicus_melanopis_b	145240.4059	9943104.805
Theristicus_melanopis_b	145240.4059	9943104.805
Theristicus_melanopis_b	145240.4059	9943104.805
Theristicus_melanopis_b	145240.4059	9943104.805
Theristicus_melanopis_b	145240.4059	9943104.805
Theristicus_melanopis_b	145240.4059	9943104.805
Theristicus_melanopis_b	145240.4059	9943104.805
Theristicus_melanopis_b	145240.4059	9943104.805
Theristicus_melanopis_b	145240.4059	9943104.805
Theristicus_melanopis_b	145240.4059	9943104.805
Theristicus_melanopis_b	145240.4059	9943104.805
Theristicus_melanopis_b	145240.4059	9943104.805
Theristicus_melanopis_b	145240.4059	9943104.805
Theristicus_melanopis_b	145240.4059	9943104.805
Theristicus_melanopis_b	145240.4059	9943104.805
Theristicus_melanopis_b	145240.4059	9943104.805
Theristicus_melanopis_b	145240.4059	9943104.805
Theristicus_melanopis_b	145240.4059	9943104.805
Theristicus_melanopis_b	145240.4059	9943104.805
Theristicus_melanopis_b	145240.4059	9943104.805
Theristicus_melanopis_b	145240.4059	9943104.805
Theristicus_melanopis_b	145240.4059	9943104.805
Theristicus_melanopis_b	145240.4059	9943104.805
Theristicus_melanopis_b	145240.4059	9943104.805
Theristicus_melanopis_b	145240.4059	9943104.805
Theristicus_melanopis_b	145240.4059	9943104.805
Theristicus_melanopis_b	145240.4059	9943104.805
Theristicus_melanopis_b	145240.4059	9943104.805
Theristicus_melanopis_b	145240.4059	9943104.805
Theristicus_melanopis_b	145240.4059	9943104.805
Theristicus_melanopis_b	145240.4059	9943104.805
Theristicus_melanopis_b	145240.4059	9943104.805
Theristicus_melanopis_b	145240.4059	9943104.805
Theristicus_melanopis_b	145240.4059	9943104.805
Theristicus_melanopis_b	145240.4059	9943104.805
Theristicus_melanopis_b	145240.4059	9943104.805
Theristicus_melanopis_b	145240.4059	9943104.805
Theristicus_melanopis_b	145240.4059	9943104.805
Theristicus_melanopis_b	145240.4059	9943104.805
Theristicus_melanopis_b	145240.4059	9943104.805
Theristicus_melanopis_b	145240.4059	9943104.805
Theristicus_melanopis_b	145240.4059	9943104.805
Theristicus_melanopis_b	145240.4059	9943104.805
Theristicus_melanopis_b	145240.4059	9943104.805
Theristicus_melanopis_b	145240.4059	9943104.805
Theristicus_melanopis_b	145240.4059	9943104.805
Theristicus_melanopis_b	145240.4059	9943104.805
Theristicus_melanopis_b	145240.4059	9943104.805
Theristicus_melanopis_b	145240.4059	9943104.805
Theristicus_melanopis_b	145240.4059	9943104.805
Theristicus_melanopis_b	145240.4059	9943104.805
Theristicus_melanopis_b	145240.4059	9943104.805
Theristicus_melanopis_b	145240.4059	9943104.805
Theristicus_melanopis_b	145240.4059	9943104.805
Theristicus_melanopis_b	145240.4059	9943104.805
Theristicus_melanopis_b	145240.4059	9943104.805
Theristicus_melanopis_b	145240.4059	9943104.805
Theristicus_melanopis_b	145240.4059	9943104.805
Theristicus_melanopis_b	145240.4059	9943104.805
Theristicus_melanopis_b	145240.4059	9943104.805
Theristicus_melanopis_b	145240.4059	9943104.805
Theristicus_melanopis_b	145240.4059	9943104.805
Theristicus_melanopis_b	145240.4059	9943104.805
Theristicus_melanopis_b	145240.4059	9943104.805
Theristicus_melanopis_b	145240.4059	9943104.805
Theristicus_melanopis_b	145240.4059	9943104.805
Theristicus_melanopis_b	145240.4059	9943104.805
Theristicus_melanopis_b	145240.4059	9943104.805
Theristicus_melanopis_b	145240.4059	9943104.805
Theristicus_melanopis_b	145240.4059	9943104.805
Theristicus_melanopis_b	145240.4059	9943104.805
Theristicus_melanopis_b	145240.4059	9943104.805
Theristicus_melanopis_b	145240.4059	9943104.805
Theristicus_melanopis_b	145240.4059	9943104.805
Theristicus_melanopis_b	145240.4059	9943104.805
Theristicus_melanopis_b	145240.4059	9943104.805
Theristicus_melanopis_b	145240.4059	9943104.805
Theristicus_melanopis_b	145240.4059	9943104.805
Theristicus_melanopis_b	145240.4059	9943104.805
Theristicus_melanopis_b	145240.4059	9943104.805
Theristicus_melanopis_b	145240.4059	9943104.805
Theristicus_melanopis_b	145240.4059	9943104.805
Theristicus_melanopis_b	145240.4059	9943104.805
Theristicus_melanopis_b	145240.4059	9943104.805
Theristicus_melanopis_b	145240.4059	9943104.805
Theristicus_melanopis_b	145240.4059	9943104.805
Theristicus_melanopis_b	145240.4059	9943104.805
Theristicus_melanopis_b	145240.4059	9943104.805
Theristicus_melanopis_b	145240.4059	9943104.805
Theristicus_melanopis_b	145240.4059	9943104.805
Theristicus_melanopis_b	145240.4059	9943104.805
Theristicus_melanopis_b	145240.4059	9943104.805
Theristicus_melanopis_b	145240.4059	9943104.805
Theristicus_melanopis_b	145240.4059	9943104.805
Theristicus_melanopis_b	145240.4059	9943104.805
Theristicus_melanopis_b	145240.4059	9943104.805
Theristicus_melanopis_b	145240.4059	9943104.805
Theristicus_melanopis_b	145240.4059	9943104.805
Theristicus_melanopis_b	145240.4059	9943104.805
Theristicus_melanopis_b	145240.4059	9943104.805
Theristicus_melanopis_b	145240.4059	9943104.805
Theristicus_melanopis_b	145240.4059	9943104.805
Theristicus_melanopis_b	145240.4059	9943104.805
Theristicus_melanopis_b	145240.4059	9943104.805
Theristicus_melanopis_b	145240.4059	9943104.805
Theristicus_melanopis_b	145240.4059	9943104.805
Theristicus_melanopis_b	145240.4059	9943104.805
Theristicus_melanopis_b	145240.4059	9943104.805
Theristicus_melanopis_b	145240.4059	9943104.805
Theristicus_melanopis_b	145240.4059	9943104.805
Theristicus_melanopis_b	145240.4059	9943104.805
Theristicus_melanopis_b	145240.4059	9943104.805
Theristicus_melanopis_b	145240.4059	9943104.805
Theristicus_melanopis_b	145240.4059	9943104.805
Theristicus_melanopis_b	145240.4059	9943104.805
Theristicus_melanopis_b	145240.4059	9943104.805
Theristicus_melanopis_b	145240.4059	9943104.805
Theristicus_melanopis_b	145240.4059	9943104.805
Theristicus_melanopis_b	145240.4059	9943104.805
Theristicus_melanopis_b	145240.4059	9943104.805
Theristicus_melanopis_b	145240.4059	9943104.805
Theristicus_melanopis_b	145240.4059	9943104.805
Theristicus_melanopis_b	145240.4059	9943104.805
Theristicus_melanopis_b	145240.4059	9943104.805
Theristicus_melanopis_b	145240.4059	9943104.805
Theristicus_melanopis_b	145240.4059	9943104.805
Theristicus_melanopis_b	145240.4059	9943104.805
Theristicus_melanopis_b	145240.4059	9943104.805
Theristicus_melanopis_b	145240.4059	9943104.805
Theristicus_melanopis_b	145240.4059	9943104.805
Theristicus_melanopis_b	145240.4059	9943104.805
Theristicus_melanopis_b	145240.4059	9943104.805
Theristicus_melanopis_b	145240.4059	9943104.805
Theristicus_melanopis_b	145240.4059	9943104.805
Theristicus_melanopis_b	145240.4059	9943104.805
Theristicus_melanopis_b	145240.4059	9943104.805
Theristicus_melanopis_b	145240.4059	9943104.805
Theristicus_melanopis_b	145240.4059	9943104.805
Theristicus_melanopis_b	145240.4059	9943104.805
Theristicus_melanopis_b	145240.4059	9943104.805
Theristicus_melanopis_b	145240.4059	9943104.805
Theristicus_melanopis_b	145240.4059	9943104.805
Theristicus_melanopis_b	145240.4059	9943104.805
Theristicus_melanopis_b	145240.4059	9943104.805
Theristicus_melanopis_b	145240.4059	9943104.805
Theristicus_melanopis_b	145240.4059	9943104.805
Theristicus_melanopis_b	145240.4059	9943104.805
Theristicus_melanopis_b	145240.4059	9943104.805
Theristicus_melanopis_b	145240.4059	9943104.805
Theristicus_melanopis_b	145240.4059	9943104.805
Theristicus_melanopis_b	145240.4059	9943104.805
Theristicus_melanopis_b	145240.4059	9943104.805
Theristicus_melanopis_b	145240.4059	9943104.805
Theristicus_melanopis_b	145240.4059	9943104.805
Theristicus_melanopis_b	145240.4059	9943104.805
Theristicus_melanopis_b	145240.4059	9943104.805
Theristicus_melanopis_b	145240.4059	9943104.805
Theristicus_melanopis_b	145240.4059	9943104.805
Theristicus_melanopis_b	145240.4059	9943104.805
Theristicus_melanopis_b	145240.4059	9943104.805
Theristicus_melanopis_b	145240.4059	9943104.805
Theristicus_melanopis_b	145240.4059	9943104.805
Theristicus_melanopis_b	145240.4059	9943104.805
Theristicus_melanopis_b	145240.4059	9943104.805
Theristicus_melanopis_b	145240.4059	9943104.805
Theristicus_melanopis_b	145240.4059	9943104.805
Theristicus_melanopis_b	145240.4059	9943104.805
Theristicus_melanopis_b	145240.4059	9943104.805
Theristicus_melanopis_b	145240.4059	9943104.805
Theristicus_melanopis_b	145240.4059	9943104.805
Theristicus_melanopis_b	145240.4059	9943104.805
Theristicus_melanopis_b	145240.4059	9943104.805
Theristicus_melanopis_b	145240.4059	9943104.805
Theristicus_melanopis_b	145240.4059	9943104.805
Theristicus_melanopis_b	145240.4059	9943104.805
Theristicus_melanopis_b	145240.4059	9943104.805
Theristicus_melanopis_b	145240.4059	9943104.805
Theristicus_melanopis_b	145240.4059	9943104.805
Theristicus_melanopis_b	145240.4059	9943104.805
Theristicus_melanopis_b	145240.4059	9943104.805
Theristicus_melanopis_b	145240.4059	9943104.805
Theristicus_melanopis_b	145240.4059	9943104.805
Theristicus_melanopis_b	145240.4059	9943104.805
Theristicus_melanopis_b	145240.4059	9943104.805
Theristicus_melanopis_b	145240.4059	9943104.805
Theristicus_melanopis_b	145240.4059	9943104.805
Theristicus_melanopis_b	145240.4059	9943104.805
Theristicus_melanopis_b	145240.4059	9943104.805
Theristicus_melanopis_b	145240.4059	9943104.805
Theristicus_melanopis_b	145240.4059	9943104.805
Theristicus_melanopis_b	145240.4059	9943104.805
Theristicus_melanopis_b	145240.4059	9943104.805
Theristicus_melanopis_b	145240.4059	9943104.805
Theristicus_melanopis_b	145240.4059	9943104.805
Theristicus_melanopis_b	145240.4059	9943104.805
Theristicus_melanopis_b	145240.4059	9943104.805
Theristicus_melanopis_b	145240.4059	9943104.805
Theristicus_melanopis_b	145240.4059	9943104.805
Theristicus_melanopis_b	145240.4059	9943104.805
Theristicus_melanopis_b	145240.4059	9943104.805
Theristicus_melanopis_b	145240.4059	9943104.805
Theristicus_melanopis_b	145240.4059	9943104.805
Theristicus_melanopis_b	145240.4059	9943104.805
Theristicus_melanopis_b	145240.4059	9943104.805
Theristicus_melanopis_b	145240.4059	9943104.805
Theristicus_melanopis_b	145240.4059	9943104.805
Theristicus_melanopis_b	145240.4059	9943104.805
Theristicus_melanopis_b	145240.4059	9943104.805
Theristicus_melanopis_b	145240.4059	9943104.805
Theristicus_melanopis_b	145240.4059	9943104.805
Theristicus_melanopis_b	145240.4059	9943104.805
Theristicus_melanopis_b	145240.4059	9943104.805
Theristicus_melanopis_b	145240.4059	9943104.805
Theristicus_melanopis_b	145240.4059	9943104.805
Theristicus_melanopis_b	145240.4059	9943104.805
Theristicus_melanopis_b	145240.4059	9943104.805
Theristicus_melanopis_b	145240.4059	9943104.805
Theristicus_melanopis_b	145240.4059	9943104.805
Theristicus_melanopis_b	145240.4059	9943104.805
Theristicus_melanopis_b	145240.4059	9943104.805
Theristicus_melanopis_b	145240.4059	9943104.805
Theristicus_melanopis_b	145240.4059	9943104.805
Theristicus_melanopis_b	145240.4059	9943104.805
Theristicus_melanopis_b	145240.4059	9943104.805
Theristicus_melanopis_b	145240.4059	9943104.805
Theristicus_melanopis_b	145240.4059	9943104.805
Theristicus_melanopis_b	145240.4059	9943104.805
Theristicus_melanopis_b	145240.4059	9943104.805
Theristicus_melanopis_b	145240.4059	9943104.805
Theristicus_melanopis_b	145240.4059	9943104.805
Theristicus_melanopis_b	145240.4059	9943104.805
Theristicus_melanopis_b	145240.4059	9943104.805
Theristicus_melanopis_b	145240.4059	9943104.805
Theristicus_melanopis_b	145240.4059	9943104.805
Theristicus_melanopis_b	145240.4059	9943104.805
Theristicus_melanopis_b	145240.4059	9943104.805
Theristicus_melanopis_b	145240.4059	9943104.805
Theristicus_melanopis_b	145240.4059	9943104.805
Theristicus_melanopis_b	145240.4059	9943104.805
Theristicus_melanopis_b	145240.4059	9943104.805
Theristicus_melanopis_b	145240.4059	9943104.805
Theristicus_melanopis_b	145240.4059	9943104.805
Theristicus_melanopis_b	145240.4059	9943104.805
Theristicus_melanopis_b	145240.4059	9943104.805
Theristicus_melanopis_b	145240.4059	9943104.805
Theristicus_melanopis_b	145240.4059	9943104.805
Theristicus_melanopis_b	145240.4059	9943104.805
Theristicus_melanopis_b	145240.4059	9943104.805
Theristicus_melanopis_b	145240.4059	9943104.805
Theristicus_melanopis_b	145240.4059	9943104.805
Theristicus_melanopis_b	145240.4059	9943104.805
Theristicus_melanopis_b	145240.4059	9943104.805
Theristicus_melanopis_b	145240.4059	9943104.805
Theristicus_melanopis_b	145240.4059	9943104.805
Theristicus_melanopis_b	145240.4059	9943104.805
Theristicus_melanopis_b	145240.4059	9943104.805
Theristicus_melanopis_b	145240.4059	9943104.805
Theristicus_melanopis_b	145240.4059	9943104.805
Theristicus_melanopis_b	145240.4059	9943104.805
Theristicus_melanopis_b	145240.4059	9943104.805
Theristicus_melanopis_b	145240.4059	9943104.805
Theristicus_melanopis_b	145240.4059	9943104.805
Theristicus_melanopis_b	145240.4059	9943104.805
Theristicus_melanopis_b	145240.4059	9943104.805
Theristicus_melanopis_b	145240.4059	9943104.805
Theristicus_melanopis_b	145240.4059	9943104.805
Theristicus_melanopis_b	145240.4059	9943104.805
Theristicus_melanopis_b	145240.4059	9943104.805
Theristicus_melanopis_b	145240.4059	9943104.805
Theristicus_melanopis_b	145240.4059	9943104.805
Theristicus_melanopis_b	145240.4059	9943104.805
Theristicus_melanopis_b	145240.4059	9943104.805
Theristicus_melanopis_b	145240.4059	9943104.805
Theristicus_melanopis_b	145240.4059	9943104.805
Theristicus_melanopis_b	145240.4059	9943104.805
Theristicus_melanopis_b	145240.4059	9943104.805
Theristicus_melanopis_b	145240.4059	9943104.805
Theristicus_melanopis_b	145240.4059	9943104.805
Theristicus_melanopis_b	145240.4059	9943104.805
Theristicus_melanopis_b	145240.4059	9943104.805
Theristicus_melanopis_b	145240.4059	9943104.805
Theristicus_melanopis_b	145240.4059	9943104.805
Theristicus_melanopis_b	145240.4059	9943104.805
Theristicus_melanopis_b	145240.4059	9943104.805
Theristicus_melanopis_b	145240.4059	9943104.805
Theristicus_melanopis_b	145240.4059	9943104.805
Theristicus_melanopis_b	145240.4059	9943104.805
Theristicus_melanopis_b	145240.4059	9943104.805
Theristicus_melanopis_b	145240.4059	9943104.805
Theristicus_melanopis_b	145240.4059	9943104.805
Theristicus_melanopis_b	145240.4059	9943104.805
Theristicus_melanopis_b	145240.4059	9943104.805
Theristicus_melanopis_b	145240.4059	9943104.805
Theristicus_melanopis_b	145240.4059	9943104.805
Theristicus_melanopis_b	145240.4059	9943104.805
Theristicus_melanopis_b	145240.4059	9943104.805
Theristicus_melanopis_b	145240.4059	9943104.805
Theristicus_melanopis_b	145240.4059	9943104.805
Theristicus_melanopis_b	145240.4059	9943104.805
Theristicus_melanopis_b	145240.4059	9943104.805
Theristicus_melanopis_b	145240.4059	9943104.805
Theristicus_melanopis_b	145240.4059	9943104.805
Theristicus_melanopis_b	145240.4059	9943104.805
Theristicus_melanopis_b	145240.4059	9943104.805
Theristicus_melanopis_b	145240.4059	9943104.805
Theristicus_melanopis_b	145240.4059	9943104.805
Theristicus_melanopis_b	145240.4059	9943104.805
Theristicus_melanopis_b	145240.4059	9943104.805
Theristicus_melanopis_b	145240.4059	9943104.805
Theristicus_melanopis_b	145240.4059	9943104.805
Theristicus_melanopis_b	145240.4059	9943104.805
Theristicus_melanopis_b	145240.4059	9943104.805
Theristicus_melanopis_b	145240.4059	9943104.805
Theristicus_melanopis_b	145240.4059	9943104.805
Theristicus_melanopis_b	145240.4059	9943104.805
Theristicus_melanopis_b	145240.4059	9943104.805
Theristicus_melanopis_b	145240.4059	9943104.805
Theristicus_melanopis_b	145240.4059	9943104.805
Theristicus_melanopis_b	145240.4059	9943104.805
Theristicus_melanopis_b	145240.4059	9943104.805
Theristicus_melanopis_b	145240.4059	9943104.805
Theristicus_melanopis_b	145240.4059	9943104.805
Theristicus_melanopis_b	145240.4059	9943104.805
Theristicus_melanopis_b	145240.4059	9943104.805
Theristicus_melanopis_b	145240.4059	9943104.805
Theristicus_melanopis_b	145240.4059	9943104.805
Theristicus_melanopis_b	145240.4059	9943104.805
Theristicus_melanopis_b	145240.4059	9943104.805
Theristicus_melanopis_b	145240.4059	9943104.805
Theristicus_melanopis_b	145240.4059	9943104.805
Theristicus_melanopis_b	145240.4059	9943104.805
Theristicus_melanopis_b	145240.4059	9943104.805
Theristicus_melanopis_b	145240.4059	9943104.805
Theristicus_melanopis_b	145240.4059	9943104.805
Theristicus_melanopis_b	145240.4059	9943104.805
Theristicus_melanopis_b	145240.4059	9943104.805
Theristicus_melanopis_b	145240.4059	9943104.805
Theristicus_melanopis_b	145240.4059	9943104.805
Theristicus_melanopis_b	145240.4059	9943104.805
Theristicus_melanopis_b	145240.4059	9943104.805
Theristicus_melanopis_b	145240.4059	9943104.805
Theristicus_melanopis_b	145240.4059	9943104.805
Theristicus_melanopis_b	145240.4059	9943104.805
Theristicus_melanopis_b	145240.4059	9943104.805
Theristicus_melanopis_b	145240.4059	9943104.805
Theristicus_melanopis_b	145240.4059	9943104.805
Theristicus_melanopis_b	145240.4059	9943104.805
Theristicus_melanopis_b	145240.4059	9943104.805
Theristicus_melanopis_b	145240.4059	9943104.805
Theristicus_melanopis_b	145240.4059	9943104.805
Theristicus_melanopis_b	145240.4059	9943104.805
Theristicus_melanopis_b	145240.4059	9943104.805
Theristicus_melanopis_b	145240.4059	9943104.805
Theristicus_melanopis_b	145240.4059	9943104.805
Theristicus_melanopis_b	145240.4059	9943104.805
Theristicus_melanopis_b	145240.4059	9943104.805
Theristicus_melanopis_b	145240.4059	9943104.805
Theristicus_melanopis_b	145240.4059	9943104.805
Theristicus_melanopis_b	145240.4059	9943104.805
Theristicus_melanopis_b	145240.4059	9943104.805
Theristicus_melanopis_b	145240.4059	9943104.805
Theristicus_melanopis_b	145240.4059	9943104.805
Theristicus_melanopis_b	145240.4059	9943104.805
Theristicus_melanopis_b	145240.4059	9943104.805
Theristicus_melanopis_b	145240.4059	9943104.805
Theristicus_melanopis_b	145240.4059	9943104.805
Theristicus_melanopis_b	145240.4059	9943104.805
Theristicus_melanopis_b	145240.4059	9943104.805
Theristicus_melanopis_b	145240.4059	9943104.805
Theristicus_melanopis_b	145240.4059	9943104.805
Theristicus_melanopis_b	145240.4059	9943104.805
Theristicus_melanopis_b	145240.4059	9943104.805
Theristicus_melanopis_b	145240.4059	9943104.805
Theristicus_melanopis_b	145240.4059	9943104.805
Theristicus_melanopis_b	145240.4059	9943104.805
Theristicus_melanopis_b	145240.4059	9943104.805
Theristicus_melanopis_b	145240.4059	9943104.805
Theristicus_melanopis_b	145240.4059	9943104.805
Theristicus_melanopis_b	145240.4059	9943104.805
Theristicus_melanopis_b	145240.4059	9943104.805
Theristicus_melanopis_b	145240.4059	9943104.805
Theristicus_melanopis_b	145240.4059	9943104.805
Theristicus_melanopis_b	145240.4059	9943104.805
Theristicus_melanopis_b	145240.4059	9943104.805
Theristicus_melanopis_b	145240.4059	9943104.805
Theristicus_melanopis_b	145240.4059	9943104.805
Theristicus_melanopis_b	145240.4059	9943104.805
Theristicus_melanopis_b	145240.4059	9943104.805
Theristicus_melanopis_b	145240.4059	9943104.805
Theristicus_melanopis_b	145240.4059	9943104.805
Theristicus_melanopis_b	145240.4059	9943104.805
Theristicus_melanopis_b	145240.4059	9943104.805
Theristicus_melanopis_b	145240.4059	9943104.805
Theristicus_melanopis_b	145240.4059	9943104.805
Theristicus_melanopis_b	145240.4059	9943104.805
Theristicus_melanopis_b	145240.4059	9943104.805
Theristicus_melanopis_b	145240.4059	9943104.805
Theristicus_melanopis_b	145240.4059	9943104.805
Theristicus_melanopis_b	145240.4059	9943104.805
Theristicus_melanopis_b	145240.4059	9943104.805
Theristicus_melanopis_b	145240.4059	9943104.805
Theristicus_melanopis_b	145240.4059	9943104.805
Theristicus_melanopis_b	145240.4059	9943104.805
Theristicus_melanopis_b	145240.4059	9943104.805
Theristicus_melanopis_b	145240.4059	9943104.805
Theristicus_melanopis_b	145240.4059	9943104.805
Theristicus_melanopis_b	145240.4059	9943104.805
Theristicus_melanopis_b	145240.4059	9943104.805
Theristicus_melanopis_b	145240.4059	9943104.805
Theristicus_melanopis_b	145240.4059	9943104.805
Theristicus_melanopis_b	145240.4059	9943104.805
Theristicus_melanopis_b	145240.4059	9943104.805
Theristicus_melanopis_b	145240.4059	9943104.805
Theristicus_melanopis_b	145240.4059	9943104.805
Theristicus_melanopis_b	145240.4059	9943104.805
Theristicus_melanopis_b	145240.4059	9943104.805
Theristicus_melanopis_b	145240.4059	9943104.805
Theristicus_melanopis_b	145240.4059	9943104.805
Theristicus_melanopis_b	145240.4059	9943104.805
Theristicus_melanopis_b	145240.4059	9943104.805
Theristicus_melanopis_b	145240.4059	9943104.805
Theristicus_melanopis_b	145240.4059	9943104.805
Theristicus_melanopis_b	145240.4059	9943104.805
Theristicus_melanopis_b	145240.4059	9943104.805
Theristicus_melanopis_b	145240.4059	9943104.805
Theristicus_melanopis_b	145240.4059	9943104.805
Theristicus_melanopis_b	145240.4059	9943104.805
Theristicus_melanopis_b	145240.4059	9943104.805
Theristicus_melanopis_b	145240.4059	9943104.805
Theristicus_melanopis_b	145240.4059	9943104.805
Theristicus_melanopis_b	145240.4059	9943104.805
Theristicus_melanopis_b	145240.4059	9943104.805
Theristicus_melanopis_b	145240.4059	9943104.805
Theristicus_melanopis_b	145240.4059	9943104.805
Theristicus_melanopis_b	145240.4059	9943104.805
Theristicus_melanopis_b	145240.4059	9943104.805
Theristicus_melanopis_b	140755.5039	9943138.786
Theristicus_melanopis_b	137702.6784	9943139.007
Theristicus_melanopis_b	142882.5094	9943251.691
Theristicus_melanopis_b	142985.6683	9943265.459
Theristicus_melanopis_b	142985.6683	9943265.459
Theristicus_melanopis_b	142985.6683	9943265.459
Theristicus_melanopis_b	140890.2418	9943366.134
Theristicus_melanopis_b	140890.2418	9943366.134
Theristicus_melanopis_b	140890.2418	9943366.134
Theristicus_melanopis_b	140890.2418	9943366.134
Theristicus_melanopis_b	140891.3403	9943397.908
Theristicus_melanopis_b	140891.3403	9943397.908
Theristicus_melanopis_b	140900.5876	9943403.669
Theristicus_melanopis_b	140900.5876	9943403.669
Theristicus_melanopis_b	140886.3221	9943403.884
Theristicus_melanopis_b	141873.2134	9943407.169
Theristicus_melanopis_b	141873.2134	9943407.169
Theristicus_melanopis_b	140893.5646	9943407.208
Theristicus_melanopis_b	140893.5646	9943407.208
Theristicus_melanopis_b	140893.5646	9943407.208
Theristicus_melanopis_b	140893.5646	9943407.208
Theristicus_melanopis_b	140893.5646	9943407.208
Theristicus_melanopis_b	140874.8184	9943452.677
Theristicus_melanopis_b	140870.5759	9943467.643
Theristicus_melanopis_b	140870.5759	9943467.643
Theristicus_melanopis_b	140847.2621	9943487.414
Theristicus_melanopis_b	140847.2621	9943487.414
Theristicus_melanopis_b	140847.2621	9943487.414
Theristicus_melanopis_b	140847.2621	9943487.414
Theristicus_melanopis_b	140847.2621	9943487.414
Theristicus_melanopis_b	140847.2621	9943487.414
Theristicus_melanopis_b	140847.2621	9943487.414
Theristicus_melanopis_b	140847.2621	9943487.414
Theristicus_melanopis_b	140847.2621	9943487.414
Theristicus_melanopis_b	140847.2621	9943487.414
Theristicus_melanopis_b	140847.2621	9943487.414
Theristicus_melanopis_b	140847.2621	9943487.414
Theristicus_melanopis_b	140847.2621	9943487.414
Theristicus_melanopis_b	140847.2621	9943487.414
Theristicus_melanopis_b	140847.2621	9943487.414
Theristicus_melanopis_b	140770.3363	9943562.247
Theristicus_melanopis_b	140770.3363	9943562.247
Theristicus_melanopis_b	140770.3363	9943562.247
Theristicus_melanopis_b	140770.3363	9943562.247
Theristicus_melanopis_b	140770.3363	9943562.247
Theristicus_melanopis_b	140748.9122	9943569.554
Theristicus_melanopis_b	140729.3107	9943587.135
Theristicus_melanopis_b	140729.3107	9943587.135
Theristicus_melanopis_b	140729.3107	9943587.135
Theristicus_melanopis_b	140816.1156	9943591.917
Theristicus_melanopis_b	140816.1156	9943591.917
Theristicus_melanopis_b	140820.8959	9943615.677
Theristicus_melanopis_b	140820.8959	9943615.677
Theristicus_melanopis_b	140820.8959	9943615.677
Theristicus_melanopis_b	140820.8959	9943615.677
Theristicus_melanopis_b	139505.5822	9943643.524
Theristicus_melanopis_b	139505.5822	9943643.524
Theristicus_melanopis_b	140839.9919	9943672.701
Theristicus_melanopis_b	140303.2771	9943740.03
Theristicus_melanopis_b	140303.2771	9943740.03
Theristicus_melanopis_b	140218.0016	9943773.974
Theristicus_melanopis_b	140195.9344	9943774.516
Theristicus_melanopis_b	140195.9344	9943774.516
Theristicus_melanopis_b	140195.9344	9943774.516
Theristicus_melanopis_b	140072.0957	9943811.863
Theristicus_melanopis_b	140072.0957	9943811.863
Theristicus_melanopis_b	139939.9414	9943829.709
Theristicus_melanopis_b	139768.8168	9943862.315
Theristicus_melanopis_b	139768.8168	9943862.315
Theristicus_melanopis_b	139936.8267	9943862.466
Theristicus_melanopis_b	139936.8267	9943862.466
Theristicus_melanopis_b	139830.5883	9943894.44
Theristicus_melanopis_b	139793.535	9943909.489
Theristicus_melanopis_b	139707.4752	9943951.072
Theristicus_melanopis_b	140007.1536	9943969.378
Theristicus_melanopis_b	139574.6002	9944005.031
Theristicus_melanopis_b	139574.6002	9944005.031
Theristicus_melanopis_b	137023.0484	9944012.842
Theristicus_melanopis_b	137023.0484	9944012.842
Theristicus_melanopis_b	139392.0361	9944023.761
Theristicus_melanopis_b	133349.614	9944049.005
Theristicus_melanopis_b	141694.3595	9944603.113
Theristicus_melanopis_b	138696.7604	9944659.812
Theristicus_melanopis_b	138553.5545	9944778.377
Theristicus_melanopis_b	138553.5545	9944778.377
Theristicus_melanopis_b	138557.4541	9944780.704
Theristicus_melanopis_b	137699.7662	9944922.985
Theristicus_melanopis_b	137919.8672	9944955.199
Theristicus_melanopis_b	137919.8672	9944955.199
Theristicus_melanopis_b	141602.6995	9945001.288
Theristicus_melanopis_b	141602.6995	9945001.288
Theristicus_melanopis_b	141602.6995	9945001.288
Theristicus_melanopis_b	141602.6995	9945001.288
Theristicus_melanopis_b	141602.6995	9945001.288
Theristicus_melanopis_b	141602.6995	9945001.288
Theristicus_melanopis_b	141602.6995	9945001.288
Theristicus_melanopis_b	141602.6995	9945001.288
Theristicus_melanopis_b	141602.6995	9945001.288
Theristicus_melanopis_b	141602.6995	9945001.288
Theristicus_melanopis_b	141602.6995	9945001.288
Theristicus_melanopis_b	141602.6995	9945001.288
Theristicus_melanopis_b	141602.6995	9945001.288
Theristicus_melanopis_b	141602.6995	9945001.288
Theristicus_melanopis_b	141602.6995	9945001.288
Theristicus_melanopis_b	141602.6995	9945001.288
Theristicus_melanopis_b	141602.6995	9945001.288
Theristicus_melanopis_b	141602.6995	9945001.288
Theristicus_melanopis_b	141602.6995	9945001.288
Theristicus_melanopis_b	141602.6995	9945001.288
Theristicus_melanopis_b	141602.6995	9945001.288
Theristicus_melanopis_b	141602.6995	9945001.288
Theristicus_melanopis_b	141602.6995	9945001.288
Theristicus_melanopis_b	141602.6995	9945001.288
Theristicus_melanopis_b	141602.6995	9945001.288
Theristicus_melanopis_b	141602.6995	9945001.288
Theristicus_melanopis_b	141602.6995	9945001.288
Theristicus_melanopis_b	141602.6995	9945001.288
Theristicus_melanopis_b	141602.6995	9945001.288
Theristicus_melanopis_b	141602.6995	9945001.288
Theristicus_melanopis_b	141602.6995	9945001.288
Theristicus_melanopis_b	141602.6995	9945001.288
Theristicus_melanopis_b	141602.6995	9945001.288
Theristicus_melanopis_b	141602.6995	9945001.288
Theristicus_melanopis_b	141602.6995	9945001.288
Theristicus_melanopis_b	141602.6995	9945001.288
Theristicus_melanopis_b	141602.6995	9945001.288
Theristicus_melanopis_b	141602.6995	9945001.288
Theristicus_melanopis_b	141602.6995	9945001.288
Theristicus_melanopis_b	141602.6995	9945001.288
Theristicus_melanopis_b	141602.6995	9945001.288
Theristicus_melanopis_b	141602.6995	9945001.288
Theristicus_melanopis_b	141602.6995	9945001.288
Theristicus_melanopis_b	141602.6995	9945001.288
Theristicus_melanopis_b	141602.6995	9945001.288
Theristicus_melanopis_b	141602.6995	9945001.288
Theristicus_melanopis_b	141602.6995	9945001.288
Theristicus_melanopis_b	141602.6995	9945001.288
Theristicus_melanopis_b	141602.6995	9945001.288
Theristicus_melanopis_b	141602.6995	9945001.288
Theristicus_melanopis_b	141602.6995	9945001.288
Theristicus_melanopis_b	141602.6995	9945001.288
Theristicus_melanopis_b	141602.6995	9945001.288
Theristicus_melanopis_b	141602.6995	9945001.288
Theristicus_melanopis_b	141602.6995	9945001.288
Theristicus_melanopis_b	141602.6995	9945001.288
Theristicus_melanopis_b	141602.6995	9945001.288
Theristicus_melanopis_b	141602.6995	9945001.288
Theristicus_melanopis_b	141602.6995	9945001.288
Theristicus_melanopis_b	141602.6995	9945001.288
Theristicus_melanopis_b	141602.6995	9945001.288
Theristicus_melanopis_b	141602.6995	9945001.288
Theristicus_melanopis_b	141602.6995	9945001.288
Theristicus_melanopis_b	141602.6995	9945001.288
Theristicus_melanopis_b	141602.6995	9945001.288
Theristicus_melanopis_b	141602.6995	9945001.288
Theristicus_melanopis_b	141602.6995	9945001.288
Theristicus_melanopis_b	141602.6995	9945001.288
Theristicus_melanopis_b	141602.6995	9945001.288
Theristicus_melanopis_b	141602.6995	9945001.288
Theristicus_melanopis_b	141602.6995	9945001.288
Theristicus_melanopis_b	141602.6995	9945001.288
Theristicus_melanopis_b	141602.6995	9945001.288
Theristicus_melanopis_b	141602.6995	9945001.288
Theristicus_melanopis_b	141602.6995	9945001.288
Theristicus_melanopis_b	141602.6995	9945001.288
Theristicus_melanopis_b	141602.6995	9945001.288
Theristicus_melanopis_b	141602.6995	9945001.288
Theristicus_melanopis_b	141602.6995	9945001.288
Theristicus_melanopis_b	141602.6995	9945001.288
Theristicus_melanopis_b	141602.6995	9945001.288
Theristicus_melanopis_b	141602.6995	9945001.288
Theristicus_melanopis_b	141602.6995	9945001.288
Theristicus_melanopis_b	141602.6995	9945001.288
Theristicus_melanopis_b	141602.6995	9945001.288
Theristicus_melanopis_b	141602.6995	9945001.288
Theristicus_melanopis_b	141602.6995	9945001.288
Theristicus_melanopis_b	141602.6995	9945001.288
Theristicus_melanopis_b	141602.6995	9945001.288
Theristicus_melanopis_b	141602.6995	9945001.288
Theristicus_melanopis_b	141602.6995	9945001.288
Theristicus_melanopis_b	141602.6995	9945001.288
Theristicus_melanopis_b	141602.6995	9945001.288
Theristicus_melanopis_b	141602.6995	9945001.288
Theristicus_melanopis_b	141602.6995	9945001.288
Theristicus_melanopis_b	141602.6995	9945001.288
Theristicus_melanopis_b	141602.6995	9945001.288
Theristicus_melanopis_b	141602.6995	9945001.288
Theristicus_melanopis_b	141602.6995	9945001.288
Theristicus_melanopis_b	141602.6995	9945001.288
Theristicus_melanopis_b	141602.6995	9945001.288
Theristicus_melanopis_b	141602.6995	9945001.288
Theristicus_melanopis_b	141602.6995	9945001.288
Theristicus_melanopis_b	141602.6995	9945001.288
Theristicus_melanopis_b	141602.6995	9945001.288
Theristicus_melanopis_b	141602.6995	9945001.288
Theristicus_melanopis_b	141602.6995	9945001.288
Theristicus_melanopis_b	141602.6995	9945001.288
Theristicus_melanopis_b	141602.6995	9945001.288
Theristicus_melanopis_b	141602.6995	9945001.288
Theristicus_melanopis_b	141602.6995	9945001.288
Theristicus_melanopis_b	141602.6995	9945001.288
Theristicus_melanopis_b	141602.6995	9945001.288
Theristicus_melanopis_b	141602.6995	9945001.288
Theristicus_melanopis_b	141602.6995	9945001.288
Theristicus_melanopis_b	141602.6995	9945001.288
Theristicus_melanopis_b	141602.6995	9945001.288
Theristicus_melanopis_b	141602.6995	9945001.288
Theristicus_melanopis_b	141602.6995	9945001.288
Theristicus_melanopis_b	141602.6995	9945001.288
Theristicus_melanopis_b	141602.6995	9945001.288
Theristicus_melanopis_b	141602.6995	9945001.288
Theristicus_melanopis_b	141602.6995	9945001.288
Theristicus_melanopis_b	141602.6995	9945001.288
Theristicus_melanopis_b	141602.6995	9945001.288
Theristicus_melanopis_b	141602.6995	9945001.288
Theristicus_melanopis_b	141602.6995	9945001.288
Theristicus_melanopis_b	141602.6995	9945001.288
Theristicus_melanopis_b	141602.6995	9945001.288
Theristicus_melanopis_b	141602.6995	9945001.288
Theristicus_melanopis_b	141602.6995	9945001.288
Theristicus_melanopis_b	141602.6995	9945001.288
Theristicus_melanopis_b	141602.6995	9945001.288
Theristicus_melanopis_b	141602.6995	9945001.288
Theristicus_melanopis_b	141602.6995	9945001.288
Theristicus_melanopis_b	141602.6995	9945001.288
Theristicus_melanopis_b	141602.6995	9945001.288
Theristicus_melanopis_b	141602.6995	9945001.288
Theristicus_melanopis_b	141602.6995	9945001.288
Theristicus_melanopis_b	141602.6995	9945001.288
Theristicus_melanopis_b	141602.6995	9945001.288
Theristicus_melanopis_b	141602.6995	9945001.288
Theristicus_melanopis_b	141602.6995	9945001.288
Theristicus_melanopis_b	141602.6995	9945001.288
Theristicus_melanopis_b	141602.6995	9945001.288
Theristicus_melanopis_b	141602.6995	9945001.288
Theristicus_melanopis_b	141602.6995	9945001.288
Theristicus_melanopis_b	141602.6995	9945001.288
Theristicus_melanopis_b	141602.6995	9945001.288
Theristicus_melanopis_b	141602.6995	9945001.288
Theristicus_melanopis_b	141602.6995	9945001.288
Theristicus_melanopis_b	141602.6995	9945001.288
Theristicus_melanopis_b	141602.6995	9945001.288
Theristicus_melanopis_b	141602.6995	9945001.288
Theristicus_melanopis_b	141602.6995	9945001.288
Theristicus_melanopis_b	141602.6995	9945001.288
Theristicus_melanopis_b	141602.6995	9945001.288
Theristicus_melanopis_b	141602.6995	9945001.288
Theristicus_melanopis_b	141602.6995	9945001.288
Theristicus_melanopis_b	141602.6995	9945001.288
Theristicus_melanopis_b	141602.6995	9945001.288
Theristicus_melanopis_b	141602.6995	9945001.288
Theristicus_melanopis_b	141602.6995	9945001.288
Theristicus_melanopis_b	141602.6995	9945001.288
Theristicus_melanopis_b	141602.6995	9945001.288
Theristicus_melanopis_b	141602.6995	9945001.288
Theristicus_melanopis_b	141602.6995	9945001.288
Theristicus_melanopis_b	141602.6995	9945001.288
Theristicus_melanopis_b	141602.6995	9945001.288
Theristicus_melanopis_b	141602.6995	9945001.288
Theristicus_melanopis_b	141602.6995	9945001.288
Theristicus_melanopis_b	141602.6995	9945001.288
Theristicus_melanopis_b	141602.6995	9945001.288
Theristicus_melanopis_b	141602.6995	9945001.288
Theristicus_melanopis_b	141602.6995	9945001.288
Theristicus_melanopis_b	141602.6995	9945001.288
Theristicus_melanopis_b	141602.6995	9945001.288
Theristicus_melanopis_b	141602.6995	9945001.288
Theristicus_melanopis_b	141602.6995	9945001.288
Theristicus_melanopis_b	141602.6995	9945001.288
Theristicus_melanopis_b	141602.6995	9945001.288
Theristicus_melanopis_b	141602.6995	9945001.288
Theristicus_melanopis_b	141602.6995	9945001.288
Theristicus_melanopis_b	141602.6995	9945001.288
Theristicus_melanopis_b	141602.6995	9945001.288
Theristicus_melanopis_b	141602.6995	9945001.288
Theristicus_melanopis_b	141602.6995	9945001.288
Theristicus_melanopis_b	141602.6995	9945001.288
Theristicus_melanopis_b	141602.6995	9945001.288
Theristicus_melanopis_b	141602.6995	9945001.288
Theristicus_melanopis_b	141602.6995	9945001.288
Theristicus_melanopis_b	141602.6995	9945001.288
Theristicus_melanopis_b	141602.6995	9945001.288
Theristicus_melanopis_b	141602.6995	9945001.288
Theristicus_melanopis_b	141602.6995	9945001.288
Theristicus_melanopis_b	141602.6995	9945001.288
Theristicus_melanopis_b	141602.6995	9945001.288
Theristicus_melanopis_b	141602.6995	9945001.288
Theristicus_melanopis_b	141602.6995	9945001.288
Theristicus_melanopis_b	141602.6995	9945001.288
Theristicus_melanopis_b	141602.6995	9945001.288
Theristicus_melanopis_b	141602.6995	9945001.288
Theristicus_melanopis_b	141602.6995	9945001.288
Theristicus_melanopis_b	141602.6995	9945001.288
Theristicus_melanopis_b	141602.6995	9945001.288
Theristicus_melanopis_b	141602.6995	9945001.288
Theristicus_melanopis_b	141602.6995	9945001.288
Theristicus_melanopis_b	141602.6995	9945001.288
Theristicus_melanopis_b	141602.6995	9945001.288
Theristicus_melanopis_b	141602.6995	9945001.288
Theristicus_melanopis_b	141602.6995	9945001.288
Theristicus_melanopis_b	141602.6995	9945001.288
Theristicus_melanopis_b	141602.6995	9945001.288
Theristicus_melanopis_b	141602.6995	9945001.288
Theristicus_melanopis_b	141602.6995	9945001.288
Theristicus_melanopis_b	141602.6995	9945001.288
Theristicus_melanopis_b	141602.6995	9945001.288
Theristicus_melanopis_b	141602.6995	9945001.288
Theristicus_melanopis_b	141602.6995	9945001.288
Theristicus_melanopis_b	141602.6995	9945001.288
Theristicus_melanopis_b	141602.6995	9945001.288
Theristicus_melanopis_b	141602.6995	9945001.288
Theristicus_melanopis_b	141602.6995	9945001.288
Theristicus_melanopis_b	141602.6995	9945001.288
Theristicus_melanopis_b	141602.6995	9945001.288
Theristicus_melanopis_b	141602.6995	9945001.288
Theristicus_melanopis_b	141602.6995	9945001.288
Theristicus_melanopis_b	141602.6995	9945001.288
Theristicus_melanopis_b	141602.6995	9945001.288
Theristicus_melanopis_b	141602.6995	9945001.288
Theristicus_melanopis_b	141602.6995	9945001.288
Theristicus_melanopis_b	141602.6995	9945001.288
Theristicus_melanopis_b	141602.6995	9945001.288
Theristicus_melanopis_b	141602.6995	9945001.288
Theristicus_melanopis_b	141602.6995	9945001.288
Theristicus_melanopis_b	141602.6995	9945001.288
Theristicus_melanopis_b	141602.6995	9945001.288
Theristicus_melanopis_b	141602.6995	9945001.288
Theristicus_melanopis_b	141602.6995	9945001.288
Theristicus_melanopis_b	141602.6995	9945001.288
Theristicus_melanopis_b	141602.6995	9945001.288
Theristicus_melanopis_b	141602.6995	9945001.288
Theristicus_melanopis_b	141602.6995	9945001.288
Theristicus_melanopis_b	141602.6995	9945001.288
Theristicus_melanopis_b	141602.6995	9945001.288
Theristicus_melanopis_b	141602.6995	9945001.288
Theristicus_melanopis_b	141602.6995	9945001.288
Theristicus_melanopis_b	141602.6995	9945001.288
Theristicus_melanopis_b	141602.6995	9945001.288
Theristicus_melanopis_b	141602.6995	9945001.288
Theristicus_melanopis_b	141602.6995	9945001.288
Theristicus_melanopis_b	141602.6995	9945001.288
Theristicus_melanopis_b	141602.6995	9945001.288
Theristicus_melanopis_b	141602.6995	9945001.288
Theristicus_melanopis_b	141602.6995	9945001.288
Theristicus_melanopis_b	141602.6995	9945001.288
Theristicus_melanopis_b	141602.6995	9945001.288
Theristicus_melanopis_b	141602.6995	9945001.288
Theristicus_melanopis_b	141602.6995	9945001.288
Theristicus_melanopis_b	141602.6995	9945001.288
Theristicus_melanopis_b	141602.6995	9945001.288
Theristicus_melanopis_b	141602.6995	9945001.288
Theristicus_melanopis_b	141602.6995	9945001.288
Theristicus_melanopis_b	141602.6995	9945001.288
Theristicus_melanopis_b	141602.6995	9945001.288
Theristicus_melanopis_b	141602.6995	9945001.288
Theristicus_melanopis_b	141602.6995	9945001.288
Theristicus_melanopis_b	141602.6995	9945001.288
Theristicus_melanopis_b	141602.6995	9945001.288
Theristicus_melanopis_b	141602.6995	9945001.288
Theristicus_melanopis_b	141602.6995	9945001.288
Theristicus_melanopis_b	141602.6995	9945001.288
Theristicus_melanopis_b	141602.6995	9945001.288
Theristicus_melanopis_b	141602.6995	9945001.288
Theristicus_melanopis_b	141602.6995	9945001.288
Theristicus_melanopis_b	141602.6995	9945001.288
Theristicus_melanopis_b	141602.6995	9945001.288
Theristicus_melanopis_b	141602.6995	9945001.288
Theristicus_melanopis_b	141602.6995	9945001.288
Theristicus_melanopis_b	141602.6995	9945001.288
Theristicus_melanopis_b	141602.6995	9945001.288
Theristicus_melanopis_b	141602.6995	9945001.288
Theristicus_melanopis_b	141602.6995	9945001.288
Theristicus_melanopis_b	141602.6995	9945001.288
Theristicus_melanopis_b	141602.6995	9945001.288
Theristicus_melanopis_b	141602.6995	9945001.288
Theristicus_melanopis_b	141602.6995	9945001.288
Theristicus_melanopis_b	141602.6995	9945001.288
Theristicus_melanopis_b	141602.6995	9945001.288
Theristicus_melanopis_b	141602.6995	9945001.288
Theristicus_melanopis_b	141602.6995	9945001.288
Theristicus_melanopis_b	141602.6995	9945001.288
Theristicus_melanopis_b	141602.6995	9945001.288
Theristicus_melanopis_b	141602.6995	9945001.288
[truncated: 94 more rows]
